# Supplementary material for: Identifying space-resolved proteins of the murine thymus, by combining MALDI-MSI and proteomics
Source: Life Sci Alliance. 2025 Nov 20;9(1):e202503205. doi: 10.26508/lsa.202503205 (PMC12634821; doi:10.26508/lsa.202503205)
Supplement: Supplementary file 1 [file LSA-2025-03205_TableS1.xlsx]

## Sheet: Suppl_trypsin_QC_NoProteinName
Annotated Sequence	Average	Intensity Tryp R05	m/z MALDI	Theo. MH+ [Da] LC-MS/MS	METRIC 1 delta fold change	Score delta fold change with Trypsin	METRIC 2 mass error with Trypsin	Score mass error with Trypsin	METRIC 3 intensity MALDI just Trypsin	Score intensity MALDI just Trypsin	Total score	Label	Max score metric 1	Max score metrics 2	Max score metrics 3	10/21/24) IMS199 Trypsin R05 /Thymus Chemo vs OTD 196 LCMSMS log ratio Chemo vs Control
[R].VPPPPLAPR.[A]	45.0527	3.09733	944.642	943.572	-4.91816	0	1.07003	0.0333364	3.09733	74.9759	75.0093		0	10	100
[R].AISTLNGLR.[L]	45.0527	3.09733	944.642	944.552	-4.87216	0	0.090035	9.83692	3.09733	74.9759	84.8129
[K].LGLKSLVSK.[G]	45.0527	3.09733	944.642	944.614	-4.87002	0	0.028505	9.91119	3.09733	74.9759	84.8871
[R].QEALELIK.[K]	45.0527	3.09733	944.642	943.546	-4.32087	0	1.09652	0.0255983	3.09733	74.9759	75.0015
[R].IIALDGDTK.[N]	45.0527	3.09733	944.642	945.525	-4.08127	0	0.882745	0.213014	3.09733	74.9759	75.189
[R].GSLEVLSLK.[D]	45.0527	3.09733	944.642	945.562	-4.00994	0	0.919125	0.149019	3.09733	74.9759	75.125
[R].AGLQFPVGR.[VI]	45.0527	3.09733	944.642	945.515	-3.82841	0	0.872845	0.234662	3.09733	74.9759	75.2106
[R].AGLQFPVGR.[VI]	45.0527	3.09733	944.642	944.531	-3.66806	0	0.111165	9.79932	3.09733	74.9759	84.7753
[R].ESLLAEQR.[G]	45.0527	3.09733	944.642	945.5	-2.83807	0	0.857595	0.272268	3.09733	74.9759	75.2482
[R].AISTLNGLR.[L]	32.0179	2.65401	946.034	944.552	-3.92773	0	1.48212	0.000542828	2.65401	65.7914	65.7919
[K].LGLKSLVSK.[G]	32.0179	2.65401	946.034	944.614	-3.92558	0	1.42059	0.0010043	2.65401	65.7914	65.7924
[R].VNLAMDVGK.[A]	32.0179	2.65401	946.034	946.503	-3.75826	0	0.468145	5.78971	2.65401	65.7914	71.5811
[R].ISQLEMAR.[K]	32.0179	2.65401	946.034	947.498	-3.16422	0	1.4634	0.000654636	2.65401	65.7914	65.792
[R].IIALDGDTK.[N]	32.0179	2.65401	946.034	945.525	-3.13684	0	0.509345	4.76655	2.65401	65.7914	70.5579
[R].GSLEVLSLK.[D]	32.0179	2.65401	946.034	945.562	-3.0655	0	0.472965	5.67179	2.65401	65.7914	71.4631
[R].AGLQFPVGR.[VI]	32.0179	2.65401	946.034	945.515	-2.88397	0	0.519245	4.52036	2.65401	65.7914	70.3117
[R].AGLQFPVGR.[VI]	32.0179	2.65401	946.034	944.531	-2.72363	0	1.50325	0.000439441	2.65401	65.7914	65.7918
[R].ESLLAEQR.[G]	32.0179	2.65401	946.034	945.5	-1.89363	0	0.534495	4.14608	2.65401	65.7914	69.9374
[R].VPPPPLAPR.[A]	29.4529	2.92788	945.338	943.572	-2.03799	0	1.76608	3.1731e-05	2.92788	71.6645	71.6645
[R].AISTLNGLR.[L]	29.4529	2.92788	945.338	944.552	-1.99199	0	0.78608	0.541258	2.92788	71.6645	72.2058
[K].LGLKSLVSK.[G]	29.4529	2.92788	945.338	944.614	-1.98985	0	0.72455	0.957384	2.92788	71.6645	72.6219
[R].QEALELIK.[K]	29.4529	2.92788	945.338	943.546	-1.4407	0	1.79257	2.43466e-05	2.92788	71.6645	71.6645
[R].IIALDGDTK.[N]	29.4529	2.92788	945.338	945.525	-1.20111	0	0.1867	9.58234	2.92788	71.6645	81.2468
[R].GSLEVLSLK.[D]	29.4529	2.92788	945.338	945.562	-1.12977	0	0.22308	9.40989	2.92788	71.6645	81.0744
[R].AGLQFPVGR.[VI]	29.4529	2.92788	945.338	945.515	-0.948237	0	0.1768	9.62021	2.92788	71.6645	81.2847
[R].AGLQFPVGR.[VI]	29.4529	2.92788	945.338	944.531	-0.787891	0	0.80721	0.442729	2.92788	71.6645	72.1072
[R].ESLLAEQR.[G]	29.4529	2.92788	945.338	945.5	0.0421015	0	0.16155	9.67217	2.92788	71.6645	81.3367
[R].VATVSLPR.[S]	13.1168	92.7686	843.022	842.509	4.7878	0	0.512299	4.69292	92.7686	100	104.693	Tryp
[K].LQELQGR.[L]	13.1168	92.7686	843.022	843.468	5.50241	0	0.446562	6.30505	92.7686	100	106.305
[K].IILLQSR.[A]	13.1168	92.7686	843.022	843.53	5.96543	0	0.508101	4.79757	92.7686	100	104.798
[K].GEAGPQGAR.[G]	13.1168	92.7686	843.022	842.412	7.01939	0	0.610218	2.49331	92.7686	100	102.493
[R].GGVSLPALK.[K]	13.1168	92.7686	843.022	841.514	7.23498	0	1.50755	0.000420973	92.7686	100	100
[K].AVDITTPK.[A]	13.1168	92.7686	843.022	844.477	9.43729	0	1.45573	0.000706773	92.7686	100	100.001
[R].LFEGNALLR.[R]	10.53	1.84183	1033.04	1032.58	-2.90206	0	0.454792	6.11133	1.84183	46.054	52.1653
[R].TPELTWER.[V]	10.53	1.84183	1033.04	1031.52	-2.60751	0	1.52281	0.000361383	1.84183	46.054	46.0543
[K].TTNVVEENK.[D]	10.53	1.84183	1033.04	1033.52	-2.56061	0	0.477578	5.55822	1.84183	46.054	51.6122
[K].ETETTLPIK.[M]	10.53	1.84183	1033.04	1031.56	-2.4217	0	1.47653	0.00057405	1.84183	46.054	46.0545
[K].VVDDTNITR.[L]	10.53	1.84183	1033.04	1032.53	-2.27047	0	0.506442	4.839	1.84183	46.054	50.893
[K].GDDLSTAILK.[Q]	10.53	1.84183	1033.04	1032.56	-2.12252	0	0.481282	5.46659	1.84183	46.054	51.5206
[R].VADISGDTQK.[A]	10.53	1.84183	1033.04	1033.52	-1.92387	0	0.477578	5.55822	1.84183	46.054	51.6122
[R].GSGIQWDLR.[K]	10.53	1.84183	1033.04	1031.53	0.316599	0	1.51158	0.000404331	1.84183	46.054	46.0544
[R].YRPGTVALR.[E]	10.53	1.84183	1033.04	1032.59	1.98125	0	0.443562	6.37465	1.84183	46.054	52.4286
[R].VNLAMDVGK.[A]	7.28516	2.47821	946.731	946.503	-2.04789	0	0.2279	9.38255	2.47821	61.7325	71.1151
[K].IAFAITAIK.[G]	7.28516	2.47821	946.731	947.592	-1.65826	0	0.8619	0.261094	2.47821	61.7325	61.9936
[R].GDKGETGER.[G]	7.28516	2.47821	946.731	948.438	-1.58727	0	1.70758	5.69565e-05	2.47821	61.7325	61.7326
[R].ISQLEMAR.[K]	7.28516	2.47821	946.731	947.498	-1.45385	0	0.76735	0.645552	2.47821	61.7325	62.3781
[R].IIALDGDTK.[N]	7.28516	2.47821	946.731	945.525	-1.42647	0	1.20539	0.00863288	2.47821	61.7325	61.7411
[R].DFTPAELR.[R]	7.28516	2.47821	946.731	948.479	-1.39404	0	1.74799	3.80229e-05	2.47821	61.7325	61.7325
[K].NQGVNFLR.[M]	7.28516	2.47821	946.731	947.506	-1.37315	0	0.77521	0.59968	2.47821	61.7325	62.3322
[R].GSLEVLSLK.[D]	7.28516	2.47821	946.731	945.562	-1.35513	0	1.16901	0.0124162	2.47821	61.7325	61.7449
[R].AGLQFPVGR.[VI]	7.28516	2.47821	946.731	945.515	-1.1736	0	1.21529	0.00781981	2.47821	61.7325	61.7403
[R].FNENAVVR.[N]	7.28516	2.47821	946.731	948.49	1.2115	0	1.75923	3.39806e-05	2.47821	61.7325	61.7325
[R].GDSPGDSR.[G]	7.21243	1.26933	788.731	790.333	-4.04324	0	1.60139	0.000164711	1.26933	32.5048	32.5049
[R].MAAPIDR.[V]	7.21243	1.26933	788.731	789.392	-2.78802	0	0.661149	1.66382	1.26933	32.5048	34.1686
[R].SVDEALR.[L]	7.21243	1.26933	788.731	789.41	-2.58243	0	0.678909	1.43185	1.26933	32.5048	33.9366
[R].TSPDTLR.[R]	7.21243	1.26933	788.731	789.41	-2.52493	0	0.678909	1.43185	1.26933	32.5048	33.9366
[R].MGPAIER.[M]	7.21243	1.26933	788.731	789.392	-1.66416	0	0.661149	1.66382	1.26933	32.5048	34.1686
[K].EIQQLR.[D]	7.21243	1.26933	788.731	788.415	-0.376581	0	0.316341	8.62545	1.26933	32.5048	41.1302
[R].EAEISLK.[E]	7.21243	1.26933	788.731	789.435	0.679192	0	0.704059	1.15007	1.26933	32.5048	33.6548
[R].VPPPPLAPR.[A]	6.83206	2.19284	943.946	943.572	-1.97904	0	0.37399	7.79043	2.19284	54.8061	62.5965
[R].AISTLNGLR.[L]	6.83206	2.19284	943.946	944.552	-1.93304	0	0.60601	2.57291	2.19284	54.8061	57.379
[K].LGLKSLVSK.[G]	6.83206	2.19284	943.946	944.614	-1.93089	0	0.66754	1.57706	2.19284	54.8061	56.3832
[R].NIVEAAAVR.[D]	6.83206	2.19284	943.946	942.537	-1.771	0	1.40964	0.00112056	2.19284	54.8061	54.8072
[R].GHVSHGHGR.[I]	6.83206	2.19284	943.946	943.461	-1.72124	0	0.48583	5.35366	2.19284	54.8061	60.1598
[R].IAGQVAAANK.[K]	6.83206	2.19284	943.946	942.537	-1.4394	0	1.40964	0.00112056	2.19284	54.8061	54.8072
[R].QEALELIK.[K]	6.83206	2.19284	943.946	943.546	-1.38174	0	0.40048	7.30114	2.19284	54.8061	62.1073
[K].TDLFYER.[K]	6.83206	2.19284	943.946	943.452	-1.14816	0	0.49438	5.14046	2.19284	54.8061	59.9466
[R].AGLQFPVGR.[VI]	6.83206	2.19284	943.946	944.531	-0.728938	0	0.58488	2.99685	2.19284	54.8061	57.803
[R].ESLLAEQR.[G]	6.83206	2.19284	943.946	945.5	0.101054	0	1.55364	0.000265515	2.19284	54.8061	54.8064
[R].SGVAVPTSPK.[G]	6.83206	2.19284	943.946	942.525	1.15909	0	1.42088	0.00100144	2.19284	54.8061	54.8071
[R].VATVSLPR.[S]	6.72438	39.609	843.718	842.509	3.37612	0	1.20828	0.00838695	39.609	100	100.008
[K].LQELQGR.[L]	6.72438	39.609	843.718	843.468	4.09073	0	0.249422	9.24546	39.609	100	109.245
[K].QGAEIDGR.[S]	6.72438	39.609	843.718	845.411	4.10611	0	1.69346	6.55959e-05	39.609	100	100
[K].IILLQSR.[A]	6.72438	39.609	843.718	843.53	4.55375	0	0.187882	9.57758	39.609	100	109.578
[R].AAVAGEDGR.[M]	6.72438	39.609	843.718	845.411	4.5744	0	1.69346	6.55959e-05	39.609	100	100
[K].ALELTGLK.[V]	6.72438	39.609	843.718	844.514	4.63064	0	0.796128	0.492063	39.609	100	100.492
[K].AVDITTPK.[A]	6.72438	39.609	843.718	844.477	8.02561	0	0.759748	0.69301	39.609	100	100.693
[K].TVTAMDVVYALK.[R]	6.71414	1.52056	1326.07	1326.7	-2.52939	0	0.629377	2.15216	1.52056	38.2384	40.3906
[K].ALAVVYGPHEIR.[G]	6.71414	1.52056	1326.07	1324.74	-2.38338	0	1.33079	0.00246493	1.52056	38.2384	38.2409
[R].EASIDILHSIVK.[R]	6.71414	1.52056	1326.07	1324.75	-2.37244	0	1.3209	0.0027211	1.52056	38.2384	38.2412
[R].EVTEPLNLNPAK.[R]	6.71414	1.52056	1326.07	1324.71	-2.23889	0	1.35728	0.0018914	1.52056	38.2384	38.2403
[R].LEQPNVAISLSR.[T]	6.71414	1.52056	1326.07	1326.74	-2.15282	0	0.669597	1.54993	1.52056	38.2384	39.7884
[R].VGVPTVDLDAQGR.[A]	6.71414	1.52056	1326.07	1326.7	-2.0292	0	0.633207	2.08817	1.52056	38.2384	40.3266
[K].VLEEANQAINPK.[L]	6.71414	1.52056	1326.07	1325.71	-2.0237	0	0.362033	7.98938	1.52056	38.2384	46.2278
[R].DNIQGITKPAIR.[R]	6.71414	1.52056	1326.07	1325.75	-1.9641	0	0.314423	8.64803	1.52056	38.2384	46.8865
[R].ELLLTGPGLEER.[V]	6.71414	1.52056	1326.07	1326.73	-1.94532	0	0.658367	1.70277	1.52056	38.2384	39.9412
[R].DNIQGITKPAIR.[R]	6.71414	1.52056	1326.07	1326.74	-1.90498	0	0.669597	1.54993	1.52056	38.2384	39.7884
[K].GTDDSMTLQSQK.[F]	6.71414	1.52056	1326.07	1326.58	-1.88712	0	0.516197	4.59596	1.52056	38.2384	42.8344
[R].GNLYWTDWNR.[DE]	6.71414	1.52056	1326.07	1324.61	-1.61608	0	1.46108	0.000669946	1.52056	38.2384	38.2391
[R].NSNVVPYDFNR.[V]	6.71414	1.52056	1326.07	1324.63	-1.6063	0	1.43995	0.000827559	1.52056	38.2384	38.2393
[R].EPTPVLGSGASVGR.[G]	6.71414	1.52056	1326.07	1326.7	-1.44107	0	0.633207	2.08817	1.52056	38.2384	40.3266
[K].GTPLDTEVPLER.[V]	6.71414	1.52056	1326.07	1326.69	-1.37725	0	0.621977	2.27977	1.52056	38.2384	40.5182
[R].KASGPPVSELITK.[A]	6.71414	1.52056	1326.07	1326.76	-1.21098	0	0.694747	1.2483	1.52056	38.2384	39.4867
[K].MALAFTEQEER.[E]	6.71414	1.52056	1326.07	1324.62	-0.812168	0	1.44781	0.000765009	1.52056	38.2384	38.2392
[R].GNLGAGNGNLQGPR.[H]	6.71414	1.52056	1326.07	1325.66	-0.444475	0	0.412343	7.06111	1.52056	38.2384	45.2995
[K].EPEEEVHDLTK.[V]	6.71414	1.52056	1326.07	1325.62	-0.359082	0	0.446043	6.31712	1.52056	38.2384	44.5556
[R].GNLGAGNGNLQGPR.[H]	6.71414	1.52056	1326.07	1324.67	1.20594	0	1.39635	0.00127977	1.52056	38.2384	38.2397
[R].SQLLGSAHEVQR.[F]	6.71414	1.52056	1326.07	1324.7	1.45371	0	1.3712	0.00164566	1.52056	38.2384	38.2401
[R].HRFMSAYEQR.[I]	6.71414	1.52056	1326.07	1324.62	2.4528	0	1.44648	0.00077525	1.52056	38.2384	38.2392
[R].GSGTSPDEGDAQDSSESAR.[Q]	6.06147	0.894847	1851.57	1852.74	-3.87241	0	1.17048	0.0122347	0.894847	24.8776	24.8898
[K].TQPLEELTSFQEETAK.[R]	6.06147	0.894847	1851.57	1850.9	-3.8085	0	0.670456	1.53871	0.894847	24.8776	26.4163
[R].LEAAYTDLQQILESEK.[D]	6.06147	0.894847	1851.57	1850.94	-3.33629	0	0.634066	2.07402	0.894847	24.8776	26.9516
[R].TDGFAEAIHSPQVAGVPR.[F]	6.06147	0.894847	1851.57	1851.93	-3.27551	0	0.362524	7.98147	0.894847	24.8776	32.859
[K].NVFDEAILAALEPPEPK.[K]	6.06147	0.894847	1851.57	1852.97	-3.06346	0	1.39684	0.0012735	0.894847	24.8776	24.8788
[R].DWQNYYYHHQQDR.[D]	6.06147	0.894847	1851.57	1852.78	-2.97418	0	1.20635	0.00855008	0.894847	24.8776	24.8861
[R].KEEEEAEDKEDDDDR.[D]	6.06147	0.894847	1851.57	1851.74	-2.75634	0	0.163994	9.66433	0.894847	24.8776	34.5419
[R].SEALSSVLDQEEAMDTK.[E]	6.06147	0.894847	1851.57	1852.85	-2.62769	0	1.27579	0.00427152	0.894847	24.8776	24.8818
[K].LSQVNGATPVSPIEPESK.[K]	6.06147	0.894847	1851.57	1852.97	-2.61136	0	1.39281	0.00132586	0.894847	24.8776	24.8789
[K].RGFGFVTFDDHDPVDK.[I]	6.06147	0.894847	1851.57	1851.87	-2.36619	0	0.293774	8.8718	0.894847	24.8776	33.7494
[R].DLLLDPAWEK.[Q]	5.90213	2.70951	1199.39	1199.63	-1.99871	0	0.240533	9.30518	2.70951	67.0293	76.3345
[K].DAGVIAGLNVLR.[I]	5.90213	2.70951	1199.39	1197.69	-1.88169	0	1.69514	6.45037e-05	2.70951	67.0293	67.0294
[R].YEEEEEQSR.[S]	5.90213	2.70951	1199.39	1198.49	-1.0219	0	0.904287	0.172445	2.70951	67.0293	67.2017
[K].DSYVGDEAQSK.[R]	5.90213	2.70951	1199.39	1198.52	-0.809647	0	0.867897	0.246272	2.70951	67.0293	67.2756
[R].AVFPSIVGRPR.[H]	5.90213	2.70951	1199.39	1198.71	-0.697444	0	0.684637	1.363	2.70951	67.0293	68.3923
[K].FELTGIPPAPR.[G]	5.90213	2.70951	1199.39	1197.66	-0.665612	0	1.72751	4.66664e-05	2.70951	67.0293	67.0293
[R].APQLVGQFIAR.[A]	5.90213	2.70951	1199.39	1199.69	-0.588421	0	0.299383	8.81443	2.70951	67.0293	75.8437
[R].LLLNNDNLLR.[E]	5.90213	2.70951	1199.39	1197.69	-0.454896	0	1.69514	6.45037e-05	2.70951	67.0293	67.0294
[K].DAGTIAGLNVLR.[I]	5.90213	2.70951	1199.39	1199.67	-0.400875	0	0.284123	8.96485	2.70951	67.0293	75.9941
[R].TPAASAVNLAGAR.[T]	5.90213	2.70951	1199.39	1198.65	-0.0560774	0	0.736277	0.860563	2.70951	67.0293	67.8899
[K].ADVQSIIGLQR.[F]	5.90213	2.70951	1199.39	1199.67	-0.019824	0	0.284123	8.96485	2.70951	67.0293	75.9941
[K].ASGPPVSELITK.[A]	5.90213	2.70951	1199.39	1198.67	0.152664	0	0.722357	0.97654	2.70951	67.0293	68.0058
[K].VRPFAVAAVLR.[N]	5.90213	2.70951	1199.39	1198.74	0.324169	0	0.648247	1.85055	2.70951	67.0293	68.8798
[R].FSESTPMGTSR.[R]	5.90213	2.70951	1199.39	1199.54	0.958773	0	0.145973	9.71812	2.70951	67.0293	76.7474
[R].TPSNGAEGLTPR.[S]	5.90213	2.70951	1199.39	1199.6	1.28049	0	0.211353	9.47173	2.70951	67.0293	76.501
[R].ALSTPTEPVQR.[A]	5.90213	2.70951	1199.39	1198.64	1.51707	0	0.747507	0.776247	2.70951	67.0293	67.8055
[R].AEAETMYQIK.[Y]	5.90213	2.70951	1199.39	1199.56	2.31947	0	0.171133	9.64038	2.70951	67.0293	76.6697
[K].NFGPTGIGFGGLTQQVEK.[K]	5.60901	0.899055	1850.88	1849.94	-4.0587	0	0.932053	0.131185	0.899055	24.9563	25.0875
[K].EIQSSNLETAMSVIGDR.[R]	5.60901	0.899055	1850.88	1849.9	-3.35869	0	0.980323	0.0813648	0.899055	24.9563	25.0377
[K].TQPLEELTSFQEETAK.[R]	5.60901	0.899055	1850.88	1850.9	-3.25244	0	0.0254672	9.91383	0.899055	24.9563	34.8701
[R].LEAAYTDLQQILESEK.[D]	5.60901	0.899055	1850.88	1850.94	-2.78023	0	0.0618572	9.87647	0.899055	24.9563	34.8328
[R].TDGFAEAIHSPQVAGVPR.[F]	5.60901	0.899055	1850.88	1851.93	-2.71945	0	1.05845	0.0374168	0.899055	24.9563	24.9937
[R].ILPNVPEVEDSTDFFK.[S]	5.60901	0.899055	1850.88	1849.92	-2.29748	0	0.954523	0.105062	0.899055	24.9563	25.0613
[R].ISSTSGSVSQQALQLESK.[A]	5.60901	0.899055	1850.88	1849.95	-2.21643	0	0.926183	0.139006	0.899055	24.9563	25.0953
[R].KEEEEAEDKEDDDDR.[D]	5.60901	0.899055	1850.88	1851.74	-2.20028	0	0.859917	0.266184	0.899055	24.9563	25.2225
[R].QYTSPEEIDAQLQAEK.[Q]	5.60901	0.899055	1850.88	1849.88	-1.92741	0	0.994933	0.0703828	0.899055	24.9563	25.0267
[K].RGFGFVTFDDHDPVDK.[I]	5.60901	0.899055	1850.88	1851.87	-1.81012	0	0.989697	0.0741379	0.899055	24.9563	25.0304
[K].LEAAEER.[R]	5.43149	2.15155	816.573	817.405	-2.43806	0	0.83251	0.3472	2.15155	53.7815	54.1287
[R].ALLFVPR.[R]	5.43149	2.15155	816.573	815.514	-1.89606	0	1.05872	0.0373153	2.15155	53.7815	53.8188
[R].LVSLIGSK.[T]	5.43149	2.15155	816.573	816.519	-1.69091	0	0.0535798	9.88617	2.15155	53.7815	63.6677
[R].EIQTAVR.[L]	5.43149	2.15155	816.573	816.457	-1.57211	0	0.11512	9.79139	2.15155	53.7815	63.5729
[RK].LAEQAER.[Y]	5.43149	2.15155	816.573	816.421	-1.48117	0	0.1515	9.70258	2.15155	53.7815	63.4841
[K].FGPALSVK.[V]	5.43149	2.15155	816.573	818.477	-1.2549	0	1.90456	7.9446e-06	2.15155	53.7815	53.7815
[R].ILSGVVTK.[M]	5.43149	2.15155	816.573	816.519	-0.50287	0	0.0535798	9.88617	2.15155	53.7815	63.6677
[R].VLLGETGK.[E]	5.43149	2.15155	816.573	816.483	2.38345	0	0.0899698	9.83702	2.15155	53.7815	63.6185
[R].DLLLDPAWEK.[Q]	5.08052	2.69912	1200.09	1199.63	-2.40138	0	0.455512	6.09422	2.69912	66.7993	72.8935
[R].IPDEIIDMVR.[E]	5.08052	2.69912	1200.09	1200.63	-2.16831	0	0.543108	3.93868	2.69912	66.7993	70.7379
[K].DSYVGDEAQSK.[R]	5.08052	2.69912	1200.09	1198.52	-1.21231	0	1.56394	0.000239524	2.69912	66.7993	66.7995
[R].AVFPSIVGRPR.[H]	5.08052	2.69912	1200.09	1198.71	-1.10011	0	1.38068	0.00149687	2.69912	66.7993	66.8008
[R].APQLVGQFIAR.[A]	5.08052	2.69912	1200.09	1199.69	-0.991084	0	0.396662	7.37571	2.69912	66.7993	74.175
[K].DAGTIAGLNVLR.[I]	5.08052	2.69912	1200.09	1199.67	-0.803539	0	0.411922	7.06985	2.69912	66.7993	73.8691
[K].EAATVEELNPK.[G]	5.08052	2.69912	1200.09	1200.61	-0.794939	0	0.524478	4.39108	2.69912	66.7993	71.1903
[R].VAEELALEQAK.[K]	5.08052	2.69912	1200.09	1200.65	-0.682453	0	0.560858	3.52382	2.69912	66.7993	70.3231
[R].TPAASAVNLAGAR.[T]	5.08052	2.69912	1200.09	1198.65	-0.458741	0	1.43232	0.000893182	2.69912	66.7993	66.8002
[K].ADVQSIIGLQR.[F]	5.08052	2.69912	1200.09	1199.67	-0.422487	0	0.411922	7.06985	2.69912	66.7993	73.8691
[K].ASGPPVSELITK.[A]	5.08052	2.69912	1200.09	1198.67	-0.249999	0	1.4184	0.00102657	2.69912	66.7993	66.8003
[K].VRPFAVAAVLR.[N]	5.08052	2.69912	1200.09	1198.74	-0.0784943	0	1.34429	0.00215375	2.69912	66.7993	66.8014
[R].FSESTPMGTSR.[R]	5.08052	2.69912	1200.09	1199.54	0.55611	0	0.550072	3.77372	2.69912	66.7993	70.573
[R].TPSNGAEGLTPR.[S]	5.08052	2.69912	1200.09	1199.6	0.877831	0	0.484692	5.38196	2.69912	66.7993	72.1812
[R].ALSTPTEPVQR.[A]	5.08052	2.69912	1200.09	1198.64	1.11441	0	1.44355	0.000798312	2.69912	66.7993	66.8001
[R].AEAETMYQIK.[Y]	5.08052	2.69912	1200.09	1199.56	1.9168	0	0.524912	4.38041	2.69912	66.7993	71.1797
[K].SLNILTAFR.[K]	4.43983	2.33693	1033.73	1034.6	-2.31101	0	0.864813	0.253789	2.33693	58.3445	58.5982
[R].LFEGNALLR.[R]	4.43983	2.33693	1033.73	1032.58	-1.73421	0	1.15084	0.0148869	2.33693	58.3445	58.3593
[K].TTNVVEENK.[D]	4.43983	2.33693	1033.73	1033.52	-1.39276	0	0.218467	9.43499	2.33693	58.3445	67.7794
[K].SPFEVNVDK.[A]	4.43983	2.33693	1033.73	1034.52	-1.33642	0	0.780803	0.568918	2.33693	58.3445	58.9134
[R].MESALDQLK.[Q]	4.43983	2.33693	1033.73	1034.52	-1.30216	0	0.784173	0.551104	2.33693	58.3445	58.8956
[R].VTNLSEDTR.[E]	4.43983	2.33693	1033.73	1034.51	-1.15385	0	0.776783	0.590876	2.33693	58.3445	58.9353
[K].VVDDTNITR.[L]	4.43983	2.33693	1033.73	1032.53	-1.10262	0	1.20249	0.00888692	2.33693	58.3445	58.3533
[K].GDDLSTAILK.[Q]	4.43983	2.33693	1033.73	1032.56	-0.954674	0	1.17733	0.0114264	2.33693	58.3445	58.3559
[K].FPTLWSGAR.[S]	4.43983	2.33693	1033.73	1034.54	-0.911454	0	0.807293	0.442378	2.33693	58.3445	58.7868
[K].FSGDVVLAAR.[D]	4.43983	2.33693	1033.73	1034.56	-0.812991	0	0.828423	0.361162	2.33693	58.3445	58.7056
[R].VADISGDTQK.[A]	4.43983	2.33693	1033.73	1033.52	-0.756021	0	0.218467	9.43499	2.33693	58.3445	67.7794
[R].LLEFQNDR.[G]	4.43983	2.33693	1033.73	1034.53	-0.534576	0	0.792033	0.511577	2.33693	58.3445	58.856
[K].LSDLDSETR.[S]	4.43983	2.33693	1033.73	1035.5	-0.242239	0	1.76079	3.34537e-05	2.33693	58.3445	58.3445
[R].DSEVMEVAR.[C]	4.43983	2.33693	1033.73	1035.48	-0.193241	0	1.74304	3.99514e-05	2.33693	58.3445	58.3445
[R].FLNAENAQK.[F]	4.43983	2.33693	1033.73	1034.53	0.036794	0	0.792033	0.511577	2.33693	58.3445	58.856
[R].YRPGTVALR.[E]	4.43983	2.33693	1033.73	1032.59	3.1491	0	1.13961	0.0166532	2.33693	58.3445	58.3611
[K].MFVGGLSWDTSK.[K]	4.41065	2.65944	1327.46	1327.64	-1.35954	0	0.175017	9.62667	2.65944	65.9135	75.5401
[K].AAATPESQEPQAK.[G]	4.41065	2.65944	1327.46	1327.65	-1.07436	0	0.188747	9.57407	2.65944	65.9135	75.4875
[K].TVTAMDVVYALK.[R]	4.41065	2.65944	1327.46	1326.7	-0.464496	0	0.762713	0.674127	2.65944	65.9135	66.5876
[K].SPYQLVLQHSR.[L]	4.41065	2.65944	1327.46	1327.71	-0.273452	0	0.251627	9.22993	2.65944	65.9135	75.1434
[R].LEQPNVAISLSR.[T]	4.41065	2.65944	1327.46	1326.74	-0.087927	0	0.722493	0.97534	2.65944	65.9135	66.8888
[R].VGVPTVDLDAQGR.[A]	4.41065	2.65944	1327.46	1326.7	0.0356885	0	0.758883	0.698608	2.65944	65.9135	66.6121
[K].VLEEANQAINPK.[L]	4.41065	2.65944	1327.46	1325.71	0.0411954	0	1.75412	3.57611e-05	2.65944	65.9135	65.9135
[R].DNIQGITKPAIR.[R]	4.41065	2.65944	1327.46	1325.75	0.100798	0	1.70651	5.75676e-05	2.65944	65.9135	65.9135
[R].ELLLTGPGLEER.[V]	4.41065	2.65944	1327.46	1326.73	0.119578	0	0.733723	0.880862	2.65944	65.9135	66.7943
[K].LPSLAFLYMEK.[N]	4.41065	2.65944	1327.46	1327.7	0.121844	0	0.236557	9.33045	2.65944	65.9135	75.2439
[R].DNIQGITKPAIR.[R]	4.41065	2.65944	1327.46	1326.74	0.159914	0	0.722493	0.97534	2.65944	65.9135	66.8888
[K].GTDDSMTLQSQK.[F]	4.41065	2.65944	1327.46	1326.58	0.177773	0	0.875893	0.227777	2.65944	65.9135	66.1412
[R].DNSVSSFLDSTR.[K]	4.41065	2.65944	1327.46	1327.61	0.548021	0	0.152367	9.70007	2.65944	65.9135	75.6135
[R].EPTPVLGSGASVGR.[G]	4.41065	2.65944	1327.46	1326.7	0.623825	0	0.758883	0.698608	2.65944	65.9135	66.6121
[K].GTPLDTEVPLER.[V]	4.41065	2.65944	1327.46	1326.69	0.687643	0	0.770113	0.629067	2.65944	65.9135	66.5425
[R].KASGPPVSELITK.[A]	4.41065	2.65944	1327.46	1326.76	0.853913	0	0.697343	1.22021	2.65944	65.9135	67.1337
[R].GNLGAGNGNLQGPR.[H]	4.41065	2.65944	1327.46	1325.66	1.62042	0	1.80443	2.16231e-05	2.65944	65.9135	65.9135
[K].EPEEEVHDLTK.[V]	4.41065	2.65944	1327.46	1325.62	1.70581	0	1.83813	1.5437e-05	2.65944	65.9135	65.9135
[R].IAGEASR.[L]	4.38755	18.8892	701.727	703.373	2.21303	0	1.64616	0.000105268	18.8892	100	100
[K].TGLIIGK.[G]	4.38755	18.8892	701.727	701.456	3.13244	0	0.271573	9.07566	18.8892	100	109.076
[K].FVSTTSSSR.[R]	4.13754	1.99799	971.788	971.479	-1.38936	0	0.308409	8.71682	1.99799	49.9498	58.6666
[R].AALQELLSK.[G]	4.13754	1.99799	971.788	972.572	-0.920689	0	0.784761	0.548048	1.99799	49.9498	50.4978
[R].EEVITLIR.[S]	4.13754	1.99799	971.788	972.572	-0.886413	0	0.784761	0.548048	1.99799	49.9498	50.4978
[K].QTALAELVK.[H]	4.13754	1.99799	971.788	972.572	-0.87299	0	0.784761	0.548048	1.99799	49.9498	50.4978
[R].LESLNIQR.[E]	4.13754	1.99799	971.788	972.547	-0.781725	0	0.759611	0.69389	1.99799	49.9498	50.6436
[R].LLSPIASNR.[L]	4.13754	1.99799	971.788	970.568	0.102456	0	1.21965	0.00748652	1.99799	49.9498	49.9572
[K].LQAEGLSPR.[F]	4.13754	1.99799	971.788	970.532	1.56443	0	1.25604	0.00520403	1.99799	49.9498	49.955
[K].EANEILQR.[S]	4.13754	1.99799	971.788	972.511	2.18049	0	0.723221	0.968948	1.99799	49.9498	50.9187
[K].ILNDVQDR.[F]	4.13754	1.99799	971.788	972.511	2.58767	0	0.723221	0.968948	1.99799	49.9498	50.9187
[R].QYLPALK.[M]	3.91593	2.09475	831.885	832.493	-1.80665	0	0.607527	2.54402	2.09475	52.367	54.911
[K].ESPLLFK.[F]	3.91593	2.09475	831.885	833.477	-0.86909	0	1.59154	0.000181764	2.09475	52.367	52.3672
[R].LVTTGVLK.[Q]	3.91593	2.09475	831.885	830.535	-0.700249	0	1.35061	0.00202184	2.09475	52.367	52.369
[K].STELLIR.[K]	3.91593	2.09475	831.885	831.493	-0.628362	0	0.391753	7.46961	2.09475	52.367	59.8366
[R].VPFSLLR.[S]	3.91593	2.09475	831.885	831.509	-0.606972	0	0.376493	7.74705	2.09475	52.367	60.114
[K].WFPEVR.[H]	3.91593	2.09475	831.885	833.43	-0.540799	0	1.54526	0.000288731	2.09475	52.367	52.3673
[K].ALIEMEK.[Q]	3.91593	2.09475	831.885	833.444	-0.00960786	0	1.55853	0.000252851	2.09475	52.367	52.3672
[R].LTIAEER.[D]	3.91593	2.09475	831.885	831.457	2.26593	0	0.428133	6.72314	2.09475	52.367	59.0901
[K].TLIEILATR.[T]	3.88895	2.07187	1028.86	1029.63	-2.52584	0	0.767965	0.641847	2.07187	51.796	52.4378
[R].FPGYDSESK.[E]	3.88895	2.07187	1028.86	1029.45	-1.33771	0	0.590065	2.88916	2.07187	51.796	54.6851
[R].LIVSVNDLR.[R]	3.88895	2.07187	1028.86	1028.61	-1.2081	0	0.252435	9.22417	2.07187	51.796	61.0201
[R].LADFGVLHR.[N]	3.88895	2.07187	1028.86	1027.57	-1.17089	0	1.29396	0.00356205	2.07187	51.796	51.7995
[K].GLSSILDPAR.[W]	3.88895	2.07187	1028.86	1028.57	-1.01443	0	0.288825	8.9204	2.07187	51.796	60.7164
[R].FDDPLLGPR.[R]	3.88895	2.07187	1028.86	1029.54	-0.917096	0	0.674065	1.4923	2.07187	51.796	53.2883
[R].ALQALDELR.[L]	3.88895	2.07187	1028.86	1028.57	-0.197289	0	0.288825	8.9204	2.07187	51.796	60.7164
[R].MFASFPTTK.[T]	3.88895	2.07187	1028.86	1029.51	1.62661	0	0.645075	1.89886	2.07187	51.796	53.6948
[R].LADALQELR.[A]	3.88895	2.07187	1028.86	1028.57	2.86574	0	0.288825	8.9204	2.07187	51.796	60.7164
[K].KPAAAAVTK.[K]	3.73404	6.32633	857.638	856.525	1.01094	0	1.11329	0.0216565	6.32633	98.6956	98.7173
[K].LNTLLQR.[A]	3.73404	6.32633	857.638	857.52	1.03869	0	0.118037	9.78535	6.32633	98.6956	108.481
[K].EIDLVNR.[D]	3.73404	6.32633	857.638	858.468	1.1732	0	0.829593	0.35711	6.32633	98.6956	99.0528
[K].NGNATLLR.[T]	3.73404	6.32633	857.638	859.463	3.96673	0	1.82484	1.7631e-05	6.32633	98.6956	98.6957
[R].LLEVDNR.[V]	3.73404	6.32633	857.638	858.468	4.73806	0	0.829593	0.35711	6.32633	98.6956	99.0528
[K].AEGDAAALNR.[R]	3.59963	1.94252	985.708	987.485	-1.5986	0	1.77709	2.84237e-05	1.94252	48.5634	48.5634
[R].EANQAINPK.[L]	3.59963	1.94252	985.708	984.511	-1.29912	0	1.19743	0.00934718	1.94252	48.5634	48.5727
[K].EMVELPLR.[H]	3.59963	1.94252	985.708	986.534	-1.21799	0	0.825617	0.371058	1.94252	48.5634	48.9345
[R].LTPEEIER.[M]	3.59963	1.94252	985.708	986.515	-1.03568	0	0.806987	0.443673	1.94252	48.5634	49.0071
[K].LLQLVEDR.[G]	3.59963	1.94252	985.708	985.568	-0.739106	0	0.140643	9.73236	1.94252	48.5634	58.2958
[K].KAASGEAKPK.[A]	3.59963	1.94252	985.708	986.563	-0.709142	0	0.854607	0.280294	1.94252	48.5634	48.8437
[K].SPLQSVVVR.[R]	3.59963	1.94252	985.708	984.584	-0.18843	0	1.12465	0.0193342	1.94252	48.5634	48.5827
[K].EGWPLDIR.[V]	3.59963	1.94252	985.708	985.51	0.0729858	0	0.198153	9.53402	1.94252	48.5634	58.0974
[K].LLADQAEAR.[R]	3.59963	1.94252	985.708	986.527	0.111259	0	0.818217	0.398422	1.94252	48.5634	48.9618
[K].AQLQEQLR.[A]	3.59963	1.94252	985.708	985.543	1.5651	0	0.165793	9.65844	1.94252	48.5634	58.2218
[R].QGDAEFNR.[I]	3.53681	2.56781	936.986	936.417	-1.23883	0	0.569043	3.33938	2.56781	63.8258	67.1651
[R].IPVFSAFR.[A]	3.53681	2.56781	936.986	936.53	-1.19666	0	0.455863	6.08586	2.56781	63.8258	69.9116
[K].EAIDSYIK.[A]	3.53681	2.56781	936.986	938.483	-0.222323	0	1.49692	0.000468192	2.56781	63.8258	63.8262
[K].LYDIDVAK.[V]	3.53681	2.56781	936.986	936.504	-0.123259	0	0.482353	5.44004	2.56781	63.8258	69.2658
[R].AALSGLLHR.[T]	3.53681	2.56781	936.986	937.558	-0.0061669	0	0.571757	3.27928	2.56781	63.8258	67.105
[R].EEEMMIR.[Q]	3.53681	2.56781	936.986	937.412	0.0635438	0	0.425737	6.7757	2.56781	63.8258	70.6015
[R].EVDYSGLR.[V]	3.53681	2.56781	936.986	938.458	0.276695	0	1.47177	0.000602064	2.56781	63.8258	63.8264
[R].FGISSVPTK.[G]	3.53681	2.56781	936.986	935.52	0.458	0	1.46636	0.000635494	2.56781	63.8258	63.8264
[K].YEITEQR.[K]	3.53681	2.56781	936.986	938.458	3.70488	0	1.47177	0.000602064	2.56781	63.8258	63.8264
[K].SKFEDLAK.[S]	3.53681	2.56781	936.986	937.499	5.65076	0	0.512897	4.67802	2.56781	63.8258	68.5038
[K].AEGDAAALNR.[R]	3.20599	1.93842	987.1	987.485	-0.763529	0	0.385058	7.59405	1.93842	48.461	56.055
[K].EEAEAQGVR.[D]	3.20599	1.93842	987.1	988.469	-0.599699	0	1.36907	0.00168117	1.93842	48.461	48.4627
[K].EMVELPLR.[H]	3.20599	1.93842	987.1	986.534	-0.382912	0	0.566412	3.39815	1.93842	48.461	51.8591
[R].TPEELSAIK.[Q]	3.20599	1.93842	987.1	987.536	-0.306426	0	0.435358	6.56203	1.93842	48.461	55.023
[R].LTPEEIER.[M]	3.20599	1.93842	987.1	986.515	-0.200609	0	0.585042	2.99345	1.93842	48.461	51.4544
[K].SPITVEWR.[A]	3.20599	1.93842	987.1	987.526	-0.13164	0	0.425468	6.78158	1.93842	48.461	55.2426
[K].ISIAEGIER.[G]	3.20599	1.93842	987.1	987.547	-0.107257	0	0.446598	6.3042	1.93842	48.461	54.7652
[K].LLQLVEDR.[G]	3.20599	1.93842	987.1	985.568	0.0959683	0	1.53267	0.000327453	1.93842	48.461	48.4613
[K].ALQLEEER.[R]	3.20599	1.93842	987.1	987.511	0.115598	0	0.410208	7.10521	1.93842	48.461	55.5662
[K].KAASGEAKPK.[A]	3.20599	1.93842	987.1	986.563	0.125933	0	0.537422	4.07522	1.93842	48.461	52.5362
[K].TDELLALGR.[E]	3.20599	1.93842	987.1	987.547	0.284421	0	0.446598	6.3042	1.93842	48.461	54.7652
[R].QGQELSVAR.[Q]	3.20599	1.93842	987.1	987.522	0.354418	0	0.421438	6.8689	1.93842	48.461	55.3299
[KR].ALELEQER.[QK]	3.20599	1.93842	987.1	987.511	0.506806	0	0.410208	7.10521	1.93842	48.461	55.5662
[K].EGWPLDIR.[V]	3.20599	1.93842	987.1	985.51	0.90806	0	1.59018	0.000184244	1.93842	48.461	48.4612
[K].LLADQAEAR.[R]	3.20599	1.93842	987.1	986.527	0.946334	0	0.573812	3.23416	1.93842	48.461	51.6951
[K].AQLQEQLR.[A]	3.20599	1.93842	987.1	985.543	2.40018	0	1.55782	0.00025464	1.93842	48.461	48.4612
[R].KPPVLQPLALPPELSVR.[Q]	3.20328	0.880626	1852.96	1854.12	-2.5272	0	1.15677	0.0140299	0.880626	24.6127	24.6268
[R].GSGTSPDEGDAQDSSESAR.[Q]	3.20328	0.880626	1852.96	1852.74	-2.40304	0	0.221606	9.41802	0.880626	24.6127	34.0308
[R].TDGFAEAIHSPQVAGVPR.[F]	3.20328	0.880626	1852.96	1851.93	-1.80614	0	1.02957	0.0498832	0.880626	24.6127	24.6626
[K].NVFDEAILAALEPPEPK.[K]	3.20328	0.880626	1852.96	1852.97	-1.59409	0	0.0047545	9.92984	0.880626	24.6127	34.5426
[R].DWQNYYYHHQQDR.[D]	3.20328	0.880626	1852.96	1852.78	-1.5048	0	0.185735	9.58618	0.880626	24.6127	34.1989
[R].YEEELEINDFPQTAR.[W]	3.20328	0.880626	1852.96	1853.86	-1.44629	0	0.890844	0.196767	0.880626	24.6127	24.8095
[R].KEEEEAEDKEDDDDR.[D]	3.20328	0.880626	1852.96	1851.74	-1.28696	0	1.2281	0.00688054	0.880626	24.6127	24.6196
[R].DLYTDSDWVPPPPPVR.[E]	3.20328	0.880626	1852.96	1853.91	-1.16079	0	0.942485	0.118343	0.880626	24.6127	24.7311
[R].SEALSSVLDQEEAMDTK.[E]	3.20328	0.880626	1852.96	1852.85	-1.15831	0	0.116295	9.78898	0.880626	24.6127	34.4017
[K].LSQVNGATPVSPIEPESK.[K]	3.20328	0.880626	1852.96	1852.97	-1.14198	0	0.0007245	9.93259	0.880626	24.6127	34.5453
[K].LSQVNGATPVSPIEPESK.[K]	3.20328	0.880626	1852.96	1853.95	-1.08123	0	0.984745	0.0778729	0.880626	24.6127	24.6906
[K].RGFGFVTFDDHDPVDK.[I]	3.20328	0.880626	1852.96	1851.87	-0.896811	0	1.09832	0.0251452	0.880626	24.6127	24.6379
[K].AEGDAAALNR.[R]	3.19356	1.8807	986.404	987.485	-0.0449457	0	1.08104	0.0298722	1.8807	47.021	47.0509
[R].EANQAINPK.[L]	3.19356	1.8807	986.404	984.511	0.254534	0	1.89348	8.87569e-06	1.8807	47.021	47.021
[K].EMVELPLR.[H]	3.19356	1.8807	986.404	986.534	0.335672	0	0.129572	9.75974	1.8807	47.021	56.7808
[R].LTPEEIER.[M]	3.19356	1.8807	986.404	986.515	0.517974	0	0.110942	9.79976	1.8807	47.021	56.8208
[K].LLQLVEDR.[G]	3.19356	1.8807	986.404	985.568	0.814551	0	0.836688	0.333468	1.8807	47.021	47.3545
[K].KAASGEAKPK.[A]	3.19356	1.8807	986.404	986.563	0.844516	0	0.158562	9.68151	1.8807	47.021	56.7025
[K].SPLQSVVVR.[R]	3.19356	1.8807	986.404	984.584	1.36523	0	1.8207	1.83773e-05	1.8807	47.021	47.0211
[K].EGWPLDIR.[V]	3.19356	1.8807	986.404	985.51	1.62664	0	0.894198	0.190402	1.8807	47.021	47.2114
[K].LLADQAEAR.[R]	3.19356	1.8807	986.404	986.527	1.66492	0	0.122172	9.77649	1.8807	47.021	56.7975
[K].AQLQEQLR.[A]	3.19356	1.8807	986.404	985.543	3.11876	0	0.861838	0.261253	1.8807	47.021	47.2823
[R].ELYDAGVK.[R]	3.11436	4.5851	895.224	894.457	-3.39489	0	0.767401	0.645244	4.5851	92.9896	93.6349
[K].AADVHEVR.[K]	3.11436	4.5851	895.224	896.458	1.59099	0	1.23434	0.00646436	4.5851	92.9896	92.9961
[K].GGFSDADVK.[M]	3.11436	4.5851	895.224	895.416	3.08447	0	0.191469	9.56283	4.5851	92.9896	102.552
[R].IAGEASR.[L]	3.09356	25.5522	702.423	703.373	3.59728	0	0.950112	0.109748	25.5522	100	100.11
[K].TGLIIGK.[G]	3.09356	25.5522	702.423	701.456	4.51669	0	0.967618	0.0922859	25.5522	100	100.092
[R].IVEILLMK.[D]	3.07022	2.35958	957.867	958.601	-1.28564	0	0.733546	0.882288	2.35958	58.8939	59.7762
[R].GFVFITFK.[E]	3.07022	2.35958	957.867	958.54	-0.309743	0	0.672666	1.51016	2.35958	58.8939	60.404
[K].VLENAEGAR.[T]	3.07022	2.35958	957.867	958.495	-0.240487	0	0.628226	2.17166	2.35958	58.8939	61.0655
[R].TIGISVDPR.[R]	3.07022	2.35958	957.867	957.536	-0.0946674	0	0.330634	8.44704	2.35958	58.8939	67.3409
[R].QINLSNIR.[A]	3.07022	2.35958	957.867	957.548	0.20624	0	0.319404	8.58872	2.35958	58.8939	67.4826
[K].DAGVDQLIK.[L]	3.07022	2.35958	957.867	958.52	0.368636	0	0.653386	1.7743	2.35958	58.8939	60.6682
[R].IALVITDGR.[S]	3.07022	2.35958	957.867	957.573	0.458558	0	0.294244	8.86709	2.35958	58.8939	67.761
[R].SGAPTAGPGSR.[G]	3.07022	2.35958	957.867	957.475	0.661017	0	0.392174	7.46164	2.35958	58.8939	66.3555
[K].DDEVQVVR.[G]	3.07022	2.35958	957.867	959.479	1.83183	0	1.61225	0.000147765	2.35958	58.8939	58.894
[R].YLSNAYAR.[E]	3.07022	2.35958	957.867	957.479	3.01891	0	0.388144	7.53721	2.35958	58.8939	66.4311
[K].GVGASGSFR.[L]	3.0641	2.47432	836.757	837.421	-0.305945	0	0.663894	1.6261	2.47432	61.6406	63.2667
[K].NTEISFK.[L]	3.0641	2.47432	836.757	838.431	0.56129	0	1.67306	8.04351e-05	2.47432	61.6406	61.6407
[R].GPAGPQGPR.[G]	3.0641	2.47432	836.757	836.437	0.805799	0	0.320116	8.58007	2.47432	61.6406	70.2206
[R].GSGTSPDEGDAQDSSESAR.[Q]	3.05982	0.844215	1852.27	1852.74	-2.8549	0	0.474439	5.63556	0.844215	23.9434	29.579
[K].TQPLEELTSFQEETAK.[R]	3.05982	0.844215	1852.27	1850.9	-2.79099	0	1.3665	0.00172489	0.844215	23.9434	23.9451
[R].LEAAYTDLQQILESEK.[D]	3.05982	0.844215	1852.27	1850.94	-2.31878	0	1.33011	0.00248181	0.844215	23.9434	23.9459
[R].TDGFAEAIHSPQVAGVPR.[F]	3.05982	0.844215	1852.27	1851.93	-2.258	0	0.333521	8.40881	0.844215	23.9434	32.3522
[K].NVFDEAILAALEPPEPK.[K]	3.05982	0.844215	1852.27	1852.97	-2.04595	0	0.700799	1.18366	0.844215	23.9434	25.1271
[R].DWQNYYYHHQQDR.[D]	3.05982	0.844215	1852.27	1852.78	-1.95667	0	0.510309	4.74249	0.844215	23.9434	28.6859
[R].KEEEEAEDKEDDDDR.[D]	3.05982	0.844215	1852.27	1851.74	-1.73883	0	0.532051	4.20553	0.844215	23.9434	28.1489
[R].SEALSSVLDQEEAMDTK.[E]	3.05982	0.844215	1852.27	1852.85	-1.61017	0	0.579749	3.10562	0.844215	23.9434	27.049
[K].LSQVNGATPVSPIEPESK.[K]	3.05982	0.844215	1852.27	1852.97	-1.59385	0	0.696769	1.22637	0.844215	23.9434	25.1698
[K].RGFGFVTFDDHDPVDK.[I]	3.05982	0.844215	1852.27	1851.87	-1.34867	0	0.40227	7.26571	0.844215	23.9434	31.2091
[R].SILPTAPR.[A]	3.05399	20.3075	855.55	854.509	4.09648	0	1.04086	0.0445781	20.3075	100	100.045
[K].KPAAAAVTK.[K]	3.05399	20.3075	855.55	856.525	4.19399	0	0.974787	0.0859562	20.3075	100	100.086
[K].GANPVEIR.[R]	3.05399	20.3075	855.55	855.468	6.80437	0	0.082003	9.84932	20.3075	100	109.849
[K].SLNILTAFR.[K]	3.02185	2.8907	1034.43	1034.6	-0.030278	0	0.168768	9.64849	2.8907	70.9035	80.552
[R].LFEGNALLR.[R]	3.02185	2.8907	1034.43	1032.58	0.546518	0	1.84688	1.41438e-05	2.8907	70.9035	70.9035
[K].TTNVVEENK.[D]	3.02185	2.8907	1034.43	1033.52	0.887967	0	0.914512	0.155945	2.8907	70.9035	71.0594
[K].SPFEVNVDK.[A]	3.02185	2.8907	1034.43	1034.52	0.94431	0	0.084758	9.84517	2.8907	70.9035	80.7486
[R].MESALDQLK.[Q]	3.02185	2.8907	1034.43	1034.52	0.97857	0	0.088128	9.83995	2.8907	70.9035	80.7434
[R].VTNLSEDTR.[E]	3.02185	2.8907	1034.43	1034.51	1.12688	0	0.080738	9.85118	2.8907	70.9035	80.7546
[K].VVDDTNITR.[L]	3.02185	2.8907	1034.43	1032.53	1.17811	0	1.89853	8.43825e-06	2.8907	70.9035	70.9035
[K].GDDLSTAILK.[Q]	3.02185	2.8907	1034.43	1032.56	1.32605	0	1.87337	1.08523e-05	2.8907	70.9035	70.9035
[K].FPTLWSGAR.[S]	3.02185	2.8907	1034.43	1034.54	1.36927	0	0.111248	9.79916	2.8907	70.9035	80.7026
[K].FSGDVVLAAR.[D]	3.02185	2.8907	1034.43	1034.56	1.46774	0	0.132378	9.75307	2.8907	70.9035	80.6565
[R].VADISGDTQK.[A]	3.02185	2.8907	1034.43	1033.52	1.52471	0	0.914512	0.155945	2.8907	70.9035	71.0594
[R].LLEFQNDR.[G]	3.02185	2.8907	1034.43	1034.53	1.74615	0	0.095988	9.82709	2.8907	70.9035	80.7305
[K].LSDLDSETR.[S]	3.02185	2.8907	1034.43	1035.5	2.03849	0	1.06475	0.03514	2.8907	70.9035	70.9386
[R].DSEVMEVAR.[C]	3.02185	2.8907	1034.43	1035.48	2.08749	0	1.047	0.0419366	2.8907	70.9035	70.9454
[R].FLNAENAQK.[F]	3.02185	2.8907	1034.43	1034.53	2.31752	0	0.095988	9.82709	2.8907	70.9035	80.7305
[R].YRPGTVALR.[E]	3.02185	2.8907	1034.43	1032.59	5.42982	0	1.83565	1.58247e-05	2.8907	70.9035	70.9035
[K].MFVGGLSWDTSK.[K]	2.98637	1.55238	1326.76	1327.64	-2.38332	0	0.871062	0.238783	1.55238	38.9927	39.2315
[K].AAATPESQEPQAK.[G]	2.98637	1.55238	1326.76	1327.65	-2.09814	0	0.884792	0.208788	1.55238	38.9927	39.2015
[K].TVTAMDVVYALK.[R]	2.98637	1.55238	1326.76	1326.7	-1.48827	0	0.0666681	9.87046	1.55238	38.9927	48.8631
[K].SPYQLVLQHSR.[L]	2.98637	1.55238	1326.76	1327.71	-1.29723	0	0.947672	0.112428	1.55238	38.9927	39.1051
[R].LEQPNVAISLSR.[T]	2.98637	1.55238	1326.76	1326.74	-1.11171	0	0.0264481	9.91298	1.55238	38.9927	48.9057
[R].VGVPTVDLDAQGR.[A]	2.98637	1.55238	1326.76	1326.7	-0.98809	0	0.0628381	9.87527	1.55238	38.9927	48.8679
[K].VLEEANQAINPK.[L]	2.98637	1.55238	1326.76	1325.71	-0.982583	0	1.05808	0.0375546	1.55238	38.9927	39.0302
[R].DNIQGITKPAIR.[R]	2.98637	1.55238	1326.76	1325.75	-0.922981	0	1.01047	0.0603167	1.55238	38.9927	39.053
[R].ELLLTGPGLEER.[V]	2.98637	1.55238	1326.76	1326.73	-0.904201	0	0.0376781	9.90274	1.55238	38.9927	48.8954
[K].LPSLAFLYMEK.[N]	2.98637	1.55238	1326.76	1327.7	-0.901934	0	0.932602	0.130476	1.55238	38.9927	39.1232
[R].DNIQGITKPAIR.[R]	2.98637	1.55238	1326.76	1326.74	-0.863864	0	0.0264481	9.91298	1.55238	38.9927	48.9057
[K].GTDDSMTLQSQK.[F]	2.98637	1.55238	1326.76	1326.58	-0.846005	0	0.179848	9.60891	1.55238	38.9927	48.6016
[R].DNSVSSFLDSTR.[K]	2.98637	1.55238	1326.76	1327.61	-0.475758	0	0.848412	0.297675	1.55238	38.9927	39.2904
[R].EPTPVLGSGASVGR.[G]	2.98637	1.55238	1326.76	1326.7	-0.399954	0	0.0628381	9.87527	1.55238	38.9927	48.8679
[K].GTPLDTEVPLER.[V]	2.98637	1.55238	1326.76	1326.69	-0.336136	0	0.0740681	9.86065	1.55238	38.9927	48.8533
[R].KASGPPVSELITK.[A]	2.98637	1.55238	1326.76	1326.76	-0.169866	0	0.0012981	9.9322	1.55238	38.9927	48.9249
[R].GNLGAGNGNLQGPR.[H]	2.98637	1.55238	1326.76	1325.66	0.59664	0	1.10839	0.0227413	1.55238	38.9927	39.0154
[K].EPEEEVHDLTK.[V]	2.98637	1.55238	1326.76	1325.62	0.682032	0	1.14209	0.0162458	1.55238	38.9927	39.0089
[K].MFVGGLSWDTSK.[K]	2.92033	2.13594	1328.16	1327.64	-1.55014	0	0.521028	4.47623	2.13594	53.3933	57.8695
[K].AAATPESQEPQAK.[G]	2.92033	2.13594	1328.16	1327.65	-1.26496	0	0.507298	4.81763	2.13594	53.3933	58.2109
[K].TVTAMDVVYALK.[R]	2.92033	2.13594	1328.16	1326.7	-0.655094	0	1.45876	0.000685705	2.13594	53.3933	53.394
[K].SPYQLVLQHSR.[L]	2.92033	2.13594	1328.16	1327.71	-0.46405	0	0.444418	6.35485	2.13594	53.3933	59.7481
[R].ATPSENLVPSSAR.[V]	2.92033	2.13594	1328.16	1328.68	-0.412612	0	0.524342	4.39443	2.13594	53.3933	57.7877
[R].LEQPNVAISLSR.[T]	2.92033	2.13594	1328.16	1326.74	-0.278525	0	1.41854	0.00102517	2.13594	53.3933	53.3943
[R].VGVPTVDLDAQGR.[A]	2.92033	2.13594	1328.16	1326.7	-0.15491	0	1.45493	0.000712475	2.13594	53.3933	53.394
[K].FGYQFTQQGPR.[T]	2.92033	2.13594	1328.16	1328.64	-0.140593	0	0.482082	5.44675	2.13594	53.3933	58.84
[R].INVYYNEATGGK.[Y]	2.92033	2.13594	1328.16	1328.65	-0.136697	0	0.491982	5.20034	2.13594	53.3933	58.5936
[K].TKPHLFYIPGR.[M]	2.92033	2.13594	1328.16	1328.75	-0.0847955	0	0.591242	2.86505	2.13594	53.3933	56.2583
[R].ELLLTGPGLEER.[V]	2.92033	2.13594	1328.16	1326.73	-0.0710205	0	1.42977	0.000916283	2.13594	53.3933	53.3942
[K].LPSLAFLYMEK.[N]	2.92033	2.13594	1328.16	1327.7	-0.0687539	0	0.459488	5.99917	2.13594	53.3933	59.3925
[R].DNIQGITKPAIR.[R]	2.92033	2.13594	1328.16	1326.74	-0.0306841	0	1.41854	0.00102517	2.13594	53.3933	53.3943
[K].GTDDSMTLQSQK.[F]	2.92033	2.13594	1328.16	1326.58	-0.012825	0	1.57194	0.000221118	2.13594	53.3933	53.3935
[R].GQQDVLSSPLER.[V]	2.92033	2.13594	1328.16	1328.68	-0.00710306	0	0.524342	4.39443	2.13594	53.3933	57.7877
[K].NSNPALNDNLEK.[G]	2.92033	2.13594	1328.16	1328.64	0.0269919	0	0.487952	5.30083	2.13594	53.3933	58.6941
[R].DNSVSSFLDSTR.[K]	2.92033	2.13594	1328.16	1327.61	0.357422	0	0.543678	3.92509	2.13594	53.3933	57.3184
[R].EPTPVLGSGASVGR.[G]	2.92033	2.13594	1328.16	1326.7	0.433226	0	1.45493	0.000712475	2.13594	53.3933	53.394
[K].GTPLDTEVPLER.[V]	2.92033	2.13594	1328.16	1326.69	0.497044	0	1.46616	0.000636798	2.13594	53.3933	53.3939
[R].KASGPPVSELITK.[A]	2.92033	2.13594	1328.16	1326.76	0.663315	0	1.39339	0.00131828	2.13594	53.3933	53.3946
[R].SEIDLFNIR.[K]	2.89619	2.85473	1106.12	1106.58	-0.886677	0	0.462224	5.93333	2.85473	70.1558	76.0892
[K].ELLTSFGPLK.[A]	2.89619	2.85473	1106.12	1104.63	-0.82424	0	1.49189	0.000492347	2.85473	70.1558	70.1563
[K].IGFPWSEIR.[N]	2.89619	2.85473	1106.12	1104.58	-0.505071	0	1.53817	0.000309947	2.85473	70.1558	70.1562
[K].GEPWTFLVR.[E]	2.89619	2.85473	1106.12	1104.58	-0.505071	0	1.53817	0.000309947	2.85473	70.1558	70.1562
[R].APTAQVESFR.[I]	2.89619	2.85473	1106.12	1105.56	-0.262388	0	0.558176	3.58527	2.85473	70.1558	73.7411
[R].SAYGGPVGAGIR.[E]	2.89619	2.85473	1106.12	1104.58	0.144821	0	1.5422	0.000297705	2.85473	70.1558	70.1561
[R].ELFEADPER.[F]	2.89619	2.85473	1106.12	1105.52	0.152083	0	0.605796	2.57699	2.85473	70.1558	72.7328
[R].EDSESPGTQR.[S]	2.89619	2.85473	1106.12	1105.48	0.365347	0	0.646206	1.88152	2.85473	70.1558	72.0374
[K].ELIFQETAR.[F]	2.89619	2.85473	1106.12	1106.58	0.641918	0	0.462224	5.93333	2.85473	70.1558	76.0892
[R].EGQEDQGLTK.[D]	2.89619	2.85473	1106.12	1104.52	0.70714	0	1.60507	0.000158764	2.85473	70.1558	70.156
[K].SISAPVIFDR.[S]	2.89619	2.85473	1106.12	1104.6	0.734719	0	1.51704	0.00038287	2.85473	70.1558	70.1562
[R].NTDEMVELR.[I]	2.89619	2.85473	1106.12	1106.51	0.734733	0	0.392824	7.44932	2.85473	70.1558	77.6052
[R].AEAALEEESR.[Q]	2.89619	2.85473	1106.12	1104.52	0.737276	0	1.60507	0.000158764	2.85473	70.1558	70.156
[R].TPVSEDMLGR.[V]	2.89619	2.85473	1106.12	1104.54	1.04996	0	1.58645	0.000191256	2.85473	70.1558	70.156
[K].LNEANSDTSR.[E]	2.89619	2.85473	1106.12	1106.51	1.38354	0	0.385434	7.58718	2.85473	70.1558	77.743
[R].GPAEESSSWR.[D]	2.89619	2.85473	1106.12	1105.49	3.17277	0	0.630946	2.12577	2.85473	70.1558	72.2816
[R].EEEIEVDSR.[V]	2.89619	2.85473	1106.12	1105.5	3.17277	0	0.621056	2.29602	2.85473	70.1558	72.4519
[R].GLPAPGPGPTDK.[K]	2.89619	2.85473	1106.12	1106.58	3.59114	0	0.462224	5.93333	2.85473	70.1558	76.0892
[K].LSSPATLNSR.[V]	2.87073	17.6078	1046.26	1046.55	1.42553	0	0.284598	8.96043	17.6078	100	108.96
[K].GFGFVSFER.[H]	2.87073	17.6078	1046.26	1045.51	2.75164	0	0.752902	0.73849	17.6078	100	100.738
[R].GIVDSITGQR.[L]	2.87073	17.6078	1046.26	1045.56	3.40317	0	0.699411	1.19822	17.6078	100	101.198
[K].SSVLESLVGR.[D]	2.87073	17.6078	1046.26	1046.58	3.68289	0	0.320988	8.56941	17.6078	100	108.569
[K].YPQLLSGIR.[G]	2.87073	17.6078	1046.26	1046.6	3.98675	0	0.336249	8.37197	17.6078	100	108.372
[K].SSLNPILFR.[G]	2.87073	17.6078	1046.26	1046.6	4.15768	0	0.336249	8.37197	17.6078	100	108.372
[K].TALEEQLSR.[L]	2.87073	17.6078	1046.26	1046.55	4.21281	0	0.284598	8.96043	17.6078	100	108.96
[R].GGVNFLNVAR.[T]	2.87073	17.6078	1046.26	1046.57	4.23885	0	0.311088	8.68655	17.6078	100	108.687
[R].LQADLSELR.[E]	2.87073	17.6078	1046.26	1044.57	4.36446	0	1.69466	6.48109e-05	17.6078	100	100
[K].EQQLEEAAK.[E]	2.87073	17.6078	1046.26	1045.52	4.37925	0	0.747032	0.779656	17.6078	100	100.78
[K].ALTSELANAR.[D]	2.87073	17.6078	1046.26	1045.56	4.75162	0	0.699411	1.19822	17.6078	100	101.198
[R].LEVNLQAMK.[A]	2.87073	17.6078	1046.26	1045.57	4.77845	0	0.692022	1.27838	17.6078	100	101.278
[K].LQEEMLQR.[E]	2.87073	17.6078	1046.26	1046.53	5.04229	0	0.266848	9.11454	17.6078	100	109.115
[R].QVSIEEGER.[K]	2.87073	17.6078	1046.26	1046.51	5.1129	0	0.248218	9.25381	17.6078	100	109.254
[K].AELDDTPMR.[G]	2.87073	17.6078	1046.26	1047.48	5.17758	0	1.21448	0.00788346	17.6078	100	100.008
[K].DAALATALGDK.[K]	2.87073	17.6078	1046.26	1045.55	5.18016	0	0.710642	1.08475	17.6078	100	101.085
[K].TQDQISNIK.[Y]	2.87073	17.6078	1046.26	1046.55	5.49966	0	0.284598	8.96043	17.6078	100	108.96
[R].SLAAEEEAAR.[Q]	2.87073	17.6078	1046.26	1046.51	5.53848	0	0.248218	9.25381	17.6078	100	109.254
[R].QPTPPFFGR.[D]	2.87073	17.6078	1046.26	1046.54	5.67267	0	0.278728	9.01386	17.6078	100	109.014
[R].MFASFPTTK.[T]	2.87073	17.6078	1046.26	1045.5	6.19237	0	0.760772	0.686435	17.6078	100	100.686
[K].LSSPATLNSR.[V]	2.87073	17.6078	1046.26	1045.56	6.39663	0	0.699411	1.19822	17.6078	100	101.198
[R].MAGDPVANVR.[F]	2.87073	17.6078	1046.26	1045.51	8.15006	0	0.753562	0.733988	17.6078	100	100.734
[K].EGLQNMEAR.[L]	2.87073	17.6078	1046.26	1047.49	8.20698	0	1.22571	0.00704664	17.6078	100	100.007
[R].AVVEQTER.[S]	2.79987	4.83075	930.026	931.484	-3.32028	0	1.45858	0.000686904	4.83075	94.4315	94.4322
[K].LDGFPLLR.[R]	2.79987	4.83075	930.026	930.541	0.0551078	0	0.514973	4.62637	4.83075	94.4315	99.0579
[K].VPLDVIFK.[C]	2.79987	4.83075	930.026	930.566	0.277504	0	0.540123	4.01016	4.83075	94.4315	98.4417
[K].AEAVGEQAR.[G]	2.79987	4.83075	930.026	930.464	0.522585	0	0.438173	6.49825	4.83075	94.4315	100.93
[R].GQPLLVFR.[A]	2.79987	4.83075	930.026	929.557	0.653424	0	0.469047	5.76771	4.83075	94.4315	100.199
[R].QLQEDAAR.[L]	2.79987	4.83075	930.026	930.464	0.873211	0	0.438173	6.49825	4.83075	94.4315	100.93
[R].GFGFILFK.[D]	2.79987	4.83075	930.026	928.529	1.19222	0	1.49666	0.000469412	4.83075	94.4315	94.432
[R].EDPSILEK.[K]	2.79987	4.83075	930.026	930.478	1.47476	0	0.452093	6.17528	4.83075	94.4315	100.607
[R].TIVSIGDPK.[K]	2.79987	4.83075	930.026	929.53	2.15774	0	0.495537	5.11156	4.83075	94.4315	99.5431
[R].AQIEDSLR.[R]	2.79987	4.83075	930.026	931.484	2.90383	0	1.45858	0.000686904	4.83075	94.4315	94.4322
[K].GPSSVEDIK.[A]	2.79987	4.83075	930.026	931.473	2.93922	0	1.44734	0.000768612	4.83075	94.4315	94.4323
[K].DLQQSIAR.[E]	2.79987	4.83075	930.026	930.5	4.7432	0	0.474563	5.63251	4.83075	94.4315	100.064
[R].ASVSDLSPR.[E]	2.79987	4.83075	930.026	931.484	4.88916	0	1.45858	0.000686904	4.83075	94.4315	94.4322
[K].TVAEIFGNSNYLR.[L]	2.78961	1.20548	1483.37	1483.75	-2.87077	0	0.382632	7.63809	1.20548	31.1199	38.758
[K].GSFSEQGINEFLR.[E]	2.78961	1.20548	1483.37	1483.72	-1.8455	0	0.346242	8.23113	1.20548	31.1199	39.351
[K].AESEEMETSQAGSK.[D]	2.78961	1.20548	1483.37	1483.62	-1.53993	0	0.250352	9.23895	1.20548	31.1199	40.3588
[R].DLPAAAAPAGPASFAR.[W]	2.78961	1.20548	1483.37	1482.77	-1.23777	0	0.601388	2.66221	1.20548	31.1199	33.7821
[R].ENPLLPEEEEQR.[A]	2.78961	1.20548	1483.37	1482.71	-1.15781	0	0.664258	1.62114	1.20548	31.1199	32.741
[R].GAFSNPETLDLYR.[D]	2.78961	1.20548	1483.37	1482.72	-1.14469	0	0.649008	1.8391	1.20548	31.1199	32.959
[K].TVTAMDVVYALKR.[Q]	2.78961	1.20548	1483.37	1482.8	-1.09793	0	0.572858	3.25507	1.20548	31.1199	34.375
[K].AEEMEDEPFTER.[S]	2.78961	1.20548	1483.37	1482.61	-1.01341	0	0.766028	0.653583	1.20548	31.1199	31.7735
[K].SQIHDIVLVGGSTR.[I]	2.78961	1.20548	1483.37	1481.81	-0.877953	0	1.56427	0.000238744	1.20548	31.1199	31.1201
[K].WVPVVDPQEEER.[R]	2.78961	1.20548	1483.37	1482.72	-0.545244	0	0.649008	1.8391	1.20548	31.1199	32.959
[K].LVTPEDDEPDEPK.[S]	2.78961	1.20548	1483.37	1483.68	-0.348042	0	0.308522	8.71555	1.20548	31.1199	39.8354
[R].TGSESSQTGASATSGR.[N]	2.78961	1.20548	1483.37	1483.66	0.407092	0	0.290582	8.90336	1.20548	31.1199	40.0233
[R].DNIQGITKPAIRR.[L]	2.78961	1.20548	1483.37	1481.85	0.421379	0	1.51665	0.000384359	1.20548	31.1199	31.1203
[K].ASYSAVSLYGNPVR.[Y]	2.78961	1.20548	1483.37	1483.75	0.541403	0	0.382632	7.63809	1.20548	31.1199	38.758
[K].HLPSTEPDPHVVR.[I]	2.78961	1.20548	1483.37	1483.77	1.45144	0	0.393862	7.42954	1.20548	31.1199	38.5494
[R].AGSPNPQSSSGELPR.[K]	2.78961	1.20548	1483.37	1483.71	2.73197	0	0.342222	8.2889	1.20548	31.1199	39.4088
[R].DLLLDPAWEK.[Q]	2.75089	2.59063	1198.69	1199.63	-2.25063	0	0.936578	0.125453	2.59063	64.351	64.4764
[K].DAGVIAGLNVLR.[I]	2.75089	2.59063	1198.69	1197.69	-2.13361	0	0.999092	0.067535	2.59063	64.351	64.4185
[R].YEEEEEQSR.[S]	2.75089	2.59063	1198.69	1198.49	-1.27382	0	0.208242	9.48709	2.59063	64.351	73.8381
[K].DSYVGDEAQSK.[R]	2.75089	2.59063	1198.69	1198.52	-1.06156	0	0.171852	9.63788	2.59063	64.351	73.9888
[R].AVFPSIVGRPR.[H]	2.75089	2.59063	1198.69	1198.71	-0.94936	0	0.0114082	9.92504	2.59063	64.351	74.276
[K].FELTGIPPAPR.[G]	2.75089	2.59063	1198.69	1197.66	-0.917528	0	1.03146	0.0489508	2.59063	64.351	64.3999
[R].APQLVGQFIAR.[A]	2.75089	2.59063	1198.69	1199.69	-0.840337	0	0.995428	0.0700374	2.59063	64.351	64.421
[R].LLLNNDNLLR.[E]	2.75089	2.59063	1198.69	1197.69	-0.706812	0	0.999092	0.067535	2.59063	64.351	64.4185
[K].DAGTIAGLNVLR.[I]	2.75089	2.59063	1198.69	1199.67	-0.652792	0	0.980168	0.0814897	2.59063	64.351	64.4325
[R].TPAASAVNLAGAR.[T]	2.75089	2.59063	1198.69	1198.65	-0.307994	0	0.0402318	9.90025	2.59063	64.351	74.2512
[K].ADVQSIIGLQR.[F]	2.75089	2.59063	1198.69	1199.67	-0.27174	0	0.980168	0.0814897	2.59063	64.351	64.4325
[K].ASGPPVSELITK.[A]	2.75089	2.59063	1198.69	1198.67	-0.0992521	0	0.0263118	9.9131	2.59063	64.351	74.2641
[K].VRPFAVAAVLR.[N]	2.75089	2.59063	1198.69	1198.74	0.0722529	0	0.0477982	9.8925	2.59063	64.351	74.2435
[R].FSESTPMGTSR.[R]	2.75089	2.59063	1198.69	1199.54	0.706857	0	0.842018	0.316706	2.59063	64.351	64.6677
[R].TPSNGAEGLTPR.[S]	2.75089	2.59063	1198.69	1199.6	1.02858	0	0.907398	0.16725	2.59063	64.351	64.5182
[R].ALSTPTEPVQR.[A]	2.75089	2.59063	1198.69	1198.64	1.26515	0	0.0514618	9.88853	2.59063	64.351	74.2395
[R].AEAETMYQIK.[Y]	2.75089	2.59063	1198.69	1199.56	2.06755	0	0.867178	0.248004	2.59063	64.351	64.599
[K].YEWDVAEAR.[K]	2.73675	3.03185	1138.84	1138.52	-0.238193	0	0.318967	8.59402	3.03185	73.7274	82.3215
[K].EAIEGTYIDK.[K]	2.73675	3.03185	1138.84	1138.56	-0.186683	0	0.272677	9.06635	3.03185	73.7274	82.7938
[R].ELISDNQYR.[L]	2.73675	3.03185	1138.84	1137.55	-0.0687048	0	1.28185	0.00402075	3.03185	73.7274	73.7315
[R].DVLVDHEGVR.[R]	2.73675	3.03185	1138.84	1138.59	0.0383781	0	0.250217	9.23989	3.03185	73.7274	82.9673
[K].TGVAPIIDVVR.[S]	2.73675	3.03185	1138.84	1139.68	0.0468226	0	0.842953	0.313852	3.03185	73.7274	74.0413
[K].LLVSSEDYGR.[D]	2.73675	3.03185	1138.84	1138.57	0.0475392	0	0.261447	9.15717	3.03185	73.7274	82.8846
[K].ESYSVYVYK.[V]	2.73675	3.03185	1138.84	1137.55	0.0804969	0	1.28906	0.00374116	3.03185	73.7274	73.7312
[K].VSLEDLYNGK.[T]	2.73675	3.03185	1138.84	1137.58	0.14516	0	1.2567	0.00516989	3.03185	73.7274	73.7326
[K].TSATWFALSR.[I]	2.73675	3.03185	1138.84	1139.58	0.165262	0	0.749053	0.765248	3.03185	73.7274	74.4927
[R].TTVGVDGSLYK.[M]	2.73675	3.03185	1138.84	1139.59	0.198069	0	0.758953	0.698154	3.03185	73.7274	74.4256
[R].EAAVPDAVPDR.[Q]	2.73675	3.03185	1138.84	1139.57	0.308546	0	0.733803	0.88022	3.03185	73.7274	74.6077
[K].DPQALSEHLK.[N]	2.73675	3.03185	1138.84	1137.59	0.329905	0	1.24547	0.00578397	3.03185	73.7274	73.7332
[R].YYPTEDVPR.[K]	2.73675	3.03185	1138.84	1139.54	0.596054	0	0.701443	1.17696	3.03185	73.7274	74.9044
[R].MGESDDSILR.[L]	2.73675	3.03185	1138.84	1138.5	0.824343	0	0.330847	8.44425	3.03185	73.7274	82.1717
[K].LEAAEER.[R]	2.68658	1.84086	817.965	817.405	-1.27298	0	0.559519	3.55446	1.84086	46.0299	49.5843
[R].LVSLIGSK.[T]	2.68658	1.84086	817.965	816.519	-0.52584	0	1.44561	0.00078206	1.84086	46.0299	46.0307
[K].EGIILFK.[E]	2.68658	1.84086	817.965	819.497	-0.457786	0	1.53293	0.000326604	1.84086	46.0299	46.0302
[K].AAGDETGAK.[V]	2.68658	1.84086	817.965	819.384	-0.283268	0	1.41975	0.00101281	1.84086	46.0299	46.0309
[K].FGPALSVK.[V]	2.68658	1.84086	817.965	818.477	-0.0898304	0	0.512531	4.68712	1.84086	46.0299	50.717
[R].ILSGVVTK.[M]	2.68658	1.84086	817.965	816.519	0.662204	0	1.44561	0.00078206	1.84086	46.0299	46.0307
[R].VNLAMDVGK.[A]	2.67984	2.20997	947.427	946.503	0.035317	0	0.923884	0.142193	2.20997	55.23	55.3722
[K].IAFAITAIK.[G]	2.67984	2.20997	947.427	947.592	0.424942	0	0.165916	9.65803	2.20997	55.23	64.8881
[R].GDKGETGER.[G]	2.67984	2.20997	947.427	948.438	0.49594	0	1.0116	0.0596441	2.20997	55.23	55.2897
[R].ISQLEMAR.[K]	2.67984	2.20997	947.427	947.498	0.62936	0	0.0713663	9.86431	2.20997	55.23	65.0944
[R].IIALDGDTK.[N]	2.67984	2.20997	947.427	945.525	0.656741	0	1.90137	8.20183e-06	2.20997	55.23	55.2301
[R].DFTPAELR.[R]	2.67984	2.20997	947.427	948.479	0.689168	0	1.05201	0.0398961	2.20997	55.23	55.2699
[K].NQGVNFLR.[M]	2.67984	2.20997	947.427	947.506	0.710058	0	0.0792263	9.85338	2.20997	55.23	65.0834
[R].GSLEVLSLK.[D]	2.67984	2.20997	947.427	945.562	0.728078	0	1.86499	1.18007e-05	2.20997	55.23	55.2301
[R].AGLQFPVGR.[VI]	2.67984	2.20997	947.427	945.515	0.909609	0	1.91127	7.42875e-06	2.20997	55.23	55.2301
[R].FNENAVVR.[N]	2.67984	2.20997	947.427	948.49	3.2947	0	1.06325	0.0356698	2.20997	55.23	55.2657
[K].QGAEIDGR.[S]	2.6455	12.8746	845.11	845.411	3.43136	0	0.301368	8.79353	12.8746	99.9981	108.792
[K].IILLQSR.[A]	2.6455	12.8746	845.11	843.53	3.87899	0	1.57997	0.000204048	12.8746	99.9981	99.9983
[R].AAVAGEDGR.[M]	2.6455	12.8746	845.11	845.411	3.89965	0	0.301368	8.79353	12.8746	99.9981	108.792
[K].ALELTGLK.[V]	2.6455	12.8746	845.11	844.514	3.95588	0	0.595962	2.76954	12.8746	99.9981	102.768
[R].SGVSLAALK.[K]	2.6455	12.8746	845.11	845.509	4.17915	0	0.399288	7.32457	12.8746	99.9981	107.323
[K].AVDITTPK.[A]	2.6455	12.8746	845.11	844.477	7.35086	0	0.632342	2.1025	12.8746	99.9981	102.101
[K].KPAAAAVTK.[K]	2.6357	11.3563	856.942	856.525	3.27535	0	0.417303	6.95714	11.3563	99.9914	106.949
[K].LNTLLQR.[A]	2.6357	11.3563	856.942	857.52	3.3031	0	0.577947	3.14434	11.3563	99.9914	103.136
[K].EIDLVNR.[D]	2.6357	11.3563	856.942	858.468	3.43761	0	1.52558	0.000351528	11.3563	99.9914	99.9917
[R].LLEVDNR.[V]	2.6357	11.3563	856.942	858.468	7.00247	0	1.52558	0.000351528	11.3563	99.9914	99.9917
[R].DLEEATLQHEATAAALR.[K]	2.63114	0.892889	1837.65	1838.92	-3.99846	0	1.27255	0.00441246	0.892889	24.841	24.8454
[R].VNSLPEVLPILNSNEAK.[T]	2.63114	0.892889	1837.65	1837.01	-1.9609	0	0.645183	1.89719	0.892889	24.841	26.7382
[R].VAPAPAGVFTDIPISNIR.[R]	2.63114	0.892889	1837.65	1838.02	-1.90185	0	0.365327	7.93595	0.892889	24.841	32.7769
[K].LDKSQIHDIVLVGGSTR.[I]	2.63114	0.892889	1837.65	1838.01	-1.52211	0	0.361307	8.00102	0.892889	24.841	32.842
[R].VDLQDHGESAYAVYDR.[F]	2.63114	0.892889	1837.65	1837.84	-1.4923	0	0.183397	9.59536	0.892889	24.841	34.4363
[K].NLTVILSDASAPGEGEHK.[I]	2.63114	0.892889	1837.65	1837.93	-1.47724	0	0.277297	9.02651	0.892889	24.841	33.8675
[R].NMPSLSAATLASLGGTSSR.[R]	2.63114	0.892889	1837.65	1836.91	-1.38545	0	0.739733	0.833762	0.892889	24.841	25.6748
[R].SGPLPPVPMGGAPPPPTPR.[G]	2.63114	0.892889	1837.65	1837.96	-1.34429	0	0.311187	8.68543	0.892889	24.841	33.5264
[R].LFVGNLPTDITEEDFK.[R]	2.63114	0.892889	1837.65	1837.92	-1.33624	0	0.270087	9.08805	0.892889	24.841	33.929
[R].EDDPAQDSGPEELPLAR.[L]	2.63114	0.892889	1837.65	1838.84	-1.3351	0	1.18855	0.010215	0.892889	24.841	24.8512
[K].SQIFSTASDNQPTVTIK.[V]	2.63114	0.892889	1837.65	1836.93	-1.00048	0	0.717953	1.01603	0.892889	24.841	25.857
[K].LIYDFIEDQGGLEAVR.[Q]	2.63114	0.892889	1837.65	1837.93	-0.99168	0	0.281317	8.99061	0.892889	24.841	33.8316
[K].SDSDTLSVETSPSSVATR.[R]	2.63114	0.892889	1837.65	1838.86	-0.93792	0	1.20968	0.00827093	0.892889	24.841	24.8493
[K].QEAPAAGGEEPWGQQQR.[Q]	2.63114	0.892889	1837.65	1838.84	-0.655698	0	1.18988	0.0100801	0.892889	24.841	24.8511
[R].DGQVINETSQHHDDLE.[-]	2.63114	0.892889	1837.65	1836.8	-0.501714	0	0.852263	0.28675	0.892889	24.841	25.1277
[K].LAEQFPR.[Q]	2.59439	3.39025	859.03	860.462	0.819051	0	1.43202	0.000895848	3.39025	80.0632	80.0641
[K].LNTLLQR.[A]	2.59439	3.39025	859.03	857.52	1.00041	0	1.51013	0.000410259	3.39025	80.0632	80.0636
[K].EIDLVNR.[D]	2.59439	3.39025	859.03	858.468	1.13492	0	0.562497	3.48653	3.39025	80.0632	83.5497
[K].NGNATLLR.[T]	2.59439	3.39025	859.03	859.463	3.92845	0	0.432753	6.62055	3.39025	80.0632	86.6838
[R].LLEVDNR.[V]	2.59439	3.39025	859.03	858.468	4.69978	0	0.562497	3.48653	3.39025	80.0632	83.5497
[K].IQNDAGVR.[I]	2.58114	10.3498	870.863	872.458	2.57494	0	1.59548	0.00017473	10.3498	99.9764	99.9765
[K].ELLPEIR.[E]	2.58114	10.3498	870.863	869.509	2.86599	0	1.35389	0.00195675	10.3498	99.9764	99.9783
[R].TSFSSVSR.[S]	2.58114	10.3498	870.863	870.432	3.20407	0	0.431406	6.65063	10.3498	99.9764	106.627
[R].LAVSQVPR.[S]	2.58114	10.3498	870.863	869.52	3.6191	0	1.34265	0.00218947	10.3498	99.9764	99.9786
[R].LGDDPLSR.[K]	2.58114	10.3498	870.863	872.447	3.83568	0	1.58424	0.000195515	10.3498	99.9764	99.9766
[R].ISSSSFSR.[V]	2.58114	10.3498	870.863	870.432	4.65138	0	0.431406	6.65063	10.3498	99.9764	106.627
[R].YNGLIHR.[K]	2.58114	10.3498	870.863	872.474	4.81829	0	1.61073	0.000150016	10.3498	99.9764	99.9765
[K].QAILAAQR.[R]	2.58114	10.3498	870.863	870.516	5.25629	0	0.347396	8.21426	10.3498	99.9764	108.191
[R].IDELEPR.[R]	2.58114	10.3498	870.863	871.452	5.82637	0	0.588994	2.91122	10.3498	99.9764	102.888
[K].ISELDAFLK.[E]	2.461	2.6059	1035.13	1035.57	-0.80509	0	0.445503	6.32968	2.6059	64.7005	71.0302
[K].SLNILTAFR.[K]	2.461	2.6059	1035.13	1034.6	-0.727311	0	0.527277	4.32227	2.6059	64.7005	69.0228
[K].TTNVVEENK.[D]	2.461	2.6059	1035.13	1033.52	0.190934	0	1.61056	0.000150282	2.6059	64.7005	64.7006
[R].ELLTTMGDR.[F]	2.461	2.6059	1035.13	1035.51	0.217768	0	0.387333	7.55224	2.6059	64.7005	72.2527
[K].SPFEVNVDK.[A]	2.461	2.6059	1035.13	1034.52	0.247277	0	0.611287	2.47336	2.6059	64.7005	67.1739
[R].MESALDQLK.[Q]	2.461	2.6059	1035.13	1034.52	0.281537	0	0.607917	2.53663	2.6059	64.7005	67.2371
[R].VTNLSEDTR.[E]	2.461	2.6059	1035.13	1034.51	0.429848	0	0.615307	2.39929	2.6059	64.7005	67.0998
[K].WISIMTER.[S]	2.461	2.6059	1035.13	1035.53	0.557476	0	0.402593	7.2593	2.6059	64.7005	71.9598
[K].FPTLWSGAR.[S]	2.461	2.6059	1035.13	1034.54	0.672241	0	0.584797	2.99859	2.6059	64.7005	67.6991
[K].FSGDVVLAAR.[D]	2.461	2.6059	1035.13	1034.56	0.770704	0	0.563667	3.46	2.6059	64.7005	68.1605
[R].VADISGDTQK.[A]	2.461	2.6059	1035.13	1033.52	0.827674	0	1.61056	0.000150282	2.6059	64.7005	64.7006
[R].LLEFQNDR.[G]	2.461	2.6059	1035.13	1034.53	1.04912	0	0.600057	2.6883	2.6059	64.7005	67.3888
[R].SGDGGSLGSGSR.[S]	2.461	2.6059	1035.13	1036.47	1.22721	0	1.3388	0.00227523	2.6059	64.7005	64.7028
[K].LSDLDSETR.[S]	2.461	2.6059	1035.13	1035.5	1.34146	0	0.368703	7.8801	2.6059	64.7005	72.5806
[R].DSEVMEVAR.[C]	2.461	2.6059	1035.13	1035.48	1.39045	0	0.350953	8.16149	2.6059	64.7005	72.862
[R].FLNAENAQK.[F]	2.461	2.6059	1035.13	1034.53	1.62049	0	0.600057	2.6883	2.6059	64.7005	67.3888
[K].TFYILVVR.[S]	2.44324	18.0102	1012.16	1010.6	3.2983	0	1.5542	0.000264027	18.0102	100	100
[K].FDETTADGR.[K]	2.44324	18.0102	1012.16	1011.44	3.55477	0	0.719752	0.999737	18.0102	100	101
[R].QIPFHDVR.[F]	2.44324	18.0102	1012.16	1011.54	3.80525	0	0.620492	2.30602	18.0102	100	102.306
[R].WSVLAGHSR.[T]	2.44324	18.0102	1012.16	1012.53	3.993	0	0.374758	7.77718	18.0102	100	107.777
[K].LMQLVDHR.[G]	2.44324	18.0102	1012.16	1011.54	4.64915	0	0.617122	2.36635	18.0102	100	102.366
[R].GGNFGFGDSR.[G]	2.44324	18.0102	1012.16	1013.44	4.66517	0	1.286	0.00385732	18.0102	100	100.004
[R].LEGNPIALGK.[H]	2.44324	18.0102	1012.16	1011.58	5.31641	0	0.574212	3.22541	18.0102	100	103.225
[R].GGDLMAYDR.[R]	2.44324	18.0102	1012.16	1013.44	5.42236	0	1.27814	0.0041726	18.0102	100	100.004
[K].HGGPADEER.[H]	2.43723	2.67575	966.915	967.423	-0.700851	0	0.507395	4.81522	2.67575	66.2789	71.0942
[R].HVLATLGEK.[M]	2.43723	2.67575	966.915	967.557	-0.677075	0	0.641705	1.95125	2.67575	66.2789	68.2302
[K].SVNELIYK.[R]	2.43723	2.67575	966.915	965.53	0.0939621	0	1.38519	0.00143096	2.67575	66.2789	66.2804
[R].DTLYEAVR.[E]	2.43723	2.67575	966.915	966.489	0.399716	0	0.426315	6.76306	2.67575	66.2789	73.042
[K].EHVIEALR.[R]	2.43723	2.67575	966.915	966.537	2.45495	0	0.378695	7.70838	2.67575	66.2789	73.9873
[K].YIVDADDR.[S]	2.43723	2.67575	966.915	966.453	4.07998	0	0.462705	5.92171	2.67575	66.2789	72.2007
[R].IVEILLMK.[D]	2.41232	2.16137	959.259	958.601	-0.489109	0	0.658544	1.70026	2.16137	54.0255	55.7258
[R].MEESFSSK.[Y]	2.41232	2.16137	959.259	960.398	-0.398307	0	1.1388	0.0167886	2.16137	54.0255	54.0423
[R].GFVFITFK.[E]	2.41232	2.16137	959.259	958.54	0.486786	0	0.719424	1.00269	2.16137	54.0255	55.0282
[K].VLENAEGAR.[T]	2.41232	2.16137	959.259	958.495	0.556042	0	0.763864	0.666925	2.16137	54.0255	54.6924
[R].TIGISVDPR.[R]	2.41232	2.16137	959.259	957.536	0.701862	0	1.72272	4.89524e-05	2.16137	54.0255	54.0256
[R].QINLSNIR.[A]	2.41232	2.16137	959.259	957.548	1.00277	0	1.71149	5.47703e-05	2.16137	54.0255	54.0256
[K].DAGVDQLIK.[L]	2.41232	2.16137	959.259	958.52	1.16517	0	0.738704	0.841662	2.16137	54.0255	54.8672
[R].IALVITDGR.[S]	2.41232	2.16137	959.259	957.573	1.25509	0	1.68633	7.0439e-05	2.16137	54.0255	54.0256
[K].DDEVQVVR.[G]	2.41232	2.16137	959.259	959.479	2.62836	0	0.220156	9.42592	2.16137	54.0255	63.4514
[R].GDSPGDSR.[G]	2.40341	1.30802	790.123	790.333	-1.64892	0	0.209299	9.48192	1.30802	33.3593	42.8412
[R].MAAPIDR.[V]	2.40341	1.30802	790.123	789.392	-0.393695	0	0.730941	0.903466	1.30802	33.3593	34.2627
[R].SVDEALR.[L]	2.40341	1.30802	790.123	789.41	-0.188114	0	0.713181	1.06043	1.30802	33.3593	34.4197
[K].VVDPFSK.[K]	2.40341	1.30802	790.123	791.43	-0.179573	0	1.30649	0.00314287	1.30802	33.3593	33.3624
[R].TSPDTLR.[R]	2.40341	1.30802	790.123	789.41	-0.130607	0	0.713181	1.06043	1.30802	33.3593	34.4197
[R].MGPAIER.[M]	2.40341	1.30802	790.123	789.392	0.73016	0	0.730941	0.903466	1.30802	33.3593	34.2627
[R].EAEISLK.[E]	2.40341	1.30802	790.123	789.435	3.07351	0	0.688031	1.32353	1.30802	33.3593	34.6828
[R].ALASPEQLAQLPSSGLPR.[L]	2.38915	0.890187	1836.26	1835	-2.67289	0	1.2575	0.00512839	0.890187	24.7906	24.7957
[R].QTNLENLDQAFSVAER.[D]	2.38915	0.890187	1836.26	1834.89	-2.64133	0	1.36666	0.00172208	0.890187	24.7906	24.7923
[K].LLGPDAAINLADPDGALAK.[R]	2.38915	0.890187	1836.26	1834.99	-2.31575	0	1.26874	0.00458342	0.890187	24.7906	24.7952
[R].VNSLPEVLPILNSNEAK.[T]	2.38915	0.890187	1836.26	1837.01	-2.22623	0	0.746906	0.780556	0.890187	24.7906	25.5711
[K].GLEHVTVDDLVAEITPK.[G]	2.38915	0.890187	1836.26	1835.97	-1.93959	0	0.284724	8.95927	0.890187	24.7906	33.7498
[R].VSNLHMYSAVCADVIR.[R]	2.38915	0.890187	1836.26	1835.88	-1.80016	0	0.381774	7.65355	0.890187	24.7906	32.4441
[K].TSGLPGSPSPGPAPQATSVK.[L]	2.38915	0.890187	1836.26	1835.95	-1.79584	0	0.309874	8.70035	0.890187	24.7906	33.4909
[K].QDLQTLQQDEFLNSR.[I]	2.38915	0.890187	1836.26	1834.89	-1.74294	0	1.36666	0.00172208	0.890187	24.7906	24.7923
[R].NMPSLSAATLASLGGTSSR.[R]	2.38915	0.890187	1836.26	1836.91	-1.65078	0	0.652356	1.78937	0.890187	24.7906	26.5799
[K].VVVAENFDDIVNEEDK.[D]	2.38915	0.890187	1836.26	1834.87	-1.57472	0	1.38913	0.00137557	0.890187	24.7906	24.792
[R].SALQSINEWASQTTDGK.[L]	2.38915	0.890187	1836.26	1835.88	-1.56447	0	0.382644	7.63789	0.890187	24.7906	32.4285
[R].GDASASQVTDIPEDSESK.[E]	2.38915	0.890187	1836.26	1835.81	-1.41935	0	0.445524	6.3292	0.890187	24.7906	31.1198
[K].DLEAAVSSEDDTANLER.[G]	2.38915	0.890187	1836.26	1834.83	-1.34367	0	1.42953	0.000918432	0.890187	24.7906	24.7915
[K].SQIFSTASDNQPTVTIK.[V]	2.38915	0.890187	1836.26	1836.93	-1.26581	0	0.674136	1.4914	0.890187	24.7906	26.282
[R].LDEEEEDNEGGEWER.[V]	2.38915	0.890187	1836.26	1835.72	-1.19148	0	0.539424	4.02698	0.890187	24.7906	28.8176
[R].DGQVINETSQHHDDLE.[-]	2.38915	0.890187	1836.26	1836.8	-0.767049	0	0.539826	4.0173	0.890187	24.7906	28.8079
[K].TVALWDLR.[N]	2.38552	2.19004	973.18	973.547	-1.30057	0	0.366792	7.91185	2.19004	54.7368	62.6486
[R].AALQELLSK.[G]	2.38552	2.19004	973.18	972.572	0.469983	0	0.607328	2.54779	2.19004	54.7368	57.2845
[R].EEVITLIR.[S]	2.38552	2.19004	973.18	972.572	0.504259	0	0.607328	2.54779	2.19004	54.7368	57.2845
[K].QTALAELVK.[H]	2.38552	2.19004	973.18	972.572	0.517682	0	0.607328	2.54779	2.19004	54.7368	57.2845
[R].LESLNIQR.[E]	2.38552	2.19004	973.18	972.547	0.608947	0	0.632478	2.10023	2.19004	54.7368	56.837
[K].LDGTEINGR.[N]	2.38552	2.19004	973.18	974.49	0.972648	0	1.3104	0.00302232	2.19004	54.7368	54.7398
[R].ELGELGSLR.[Q]	2.38552	2.19004	973.18	973.531	1.02105	0	0.351542	8.15264	2.19004	54.7368	62.8894
[R].SGVSLAALKK.[AS]	2.38552	2.19004	973.18	973.604	2.65212	0	0.424312	6.80677	2.19004	54.7368	61.5435
[K].EANEILQR.[S]	2.38552	2.19004	973.18	972.511	3.57117	0	0.668868	1.55949	2.19004	54.7368	56.2962
[K].ILNDVQDR.[F]	2.38552	2.19004	973.18	972.511	3.97834	0	0.668868	1.55949	2.19004	54.7368	56.2962
[K].EAFSLFDR.[T]	2.38437	2.26235	982.924	984.479	-3.60707	0	1.55433	0.0002637	2.26235	56.5214	56.5217
[R].EVFEMATR.[A]	2.38437	2.26235	982.924	982.466	-0.277576	0	0.457954	6.03593	2.26235	56.5214	62.5573
[R].FFGNILDR.[H]	2.38437	2.26235	982.924	981.515	0.252484	0	1.40895	0.00112827	2.26235	56.5214	56.5225
[R].QFTSSSSIK.[G]	2.38437	2.26235	982.924	984.5	0.368929	0	1.57546	0.000213474	2.26235	56.5214	56.5216
[R].HGSLGFLPR.[K]	2.38437	2.26235	982.924	983.542	0.422798	0	0.617936	2.35168	2.26235	56.5214	58.8731
[R].QSAILPQPK.[K]	2.38437	2.26235	982.924	981.573	1.1601	0	1.35143	0.00200531	2.26235	56.5214	56.5234
[K].LSLDELHR.[K]	2.38437	2.26235	982.924	982.532	1.16797	0	0.392574	7.45406	2.26235	56.5214	63.9754
[K].EPSEVPTPK.[R]	2.38437	2.26235	982.924	983.504	1.3755	0	0.580206	3.09586	2.26235	56.5214	59.6172
[K].SGTSEFLNK.[M]	2.38437	2.26235	982.924	982.484	1.65891	0	0.440194	6.45212	2.26235	56.5214	62.9735
[R].VNLAMDVGK.[A]	2.36231	2.17863	948.123	946.503	-0.167977	0	1.61993	0.000136838	2.17863	54.4539	54.454
[K].IAFAITAIK.[G]	2.36231	2.17863	948.123	947.592	0.221648	0	0.530129	4.25243	2.17863	54.4539	58.7063
[R].GDKGETGER.[G]	2.36231	2.17863	948.123	948.438	0.292646	0	0.315551	8.63478	2.17863	54.4539	63.0887
[R].ISQLEMAR.[K]	2.36231	2.17863	948.123	947.498	0.426066	0	0.624679	2.23257	2.17863	54.4539	56.6865
[R].DFTPAELR.[R]	2.36231	2.17863	948.123	948.479	0.485874	0	0.355961	8.08514	2.17863	54.4539	62.5391
[K].NQGVNFLR.[M]	2.36231	2.17863	948.123	947.506	0.506764	0	0.616819	2.37183	2.17863	54.4539	56.8257
[R].IVAEEFLK.[N]	2.36231	2.17863	948.123	948.54	0.573872	0	0.417501	6.95294	2.17863	54.4539	61.4069
[R].FNENAVVR.[N]	2.36231	2.17863	948.123	948.49	3.09141	0	0.367201	7.90507	2.17863	54.4539	62.359
[R].EEASNFR.[S]	2.35673	1.67068	852.766	852.385	-0.992683	0	0.381554	7.65748	1.67068	41.8406	49.4981
[R].VAFVNFR.[R]	2.35673	1.67068	852.766	852.473	-0.0855647	0	0.293524	8.8743	1.67068	41.8406	50.7149
[K].GPILATPGK.[T]	2.35673	1.67068	852.766	853.514	0.858723	0	0.748006	0.772681	1.67068	41.8406	42.6133
[K].EALISQLTR.[G]	2.35313	2.1617	1030.25	1030.59	-4.3888	0	0.334746	8.39235	2.1617	54.0337	62.4261
[K].TLIEILATR.[T]	2.35313	2.1617	1030.25	1029.63	-1.30794	0	0.624124	2.24219	2.1617	54.0337	56.2759
[K].DIAANEENR.[K]	2.35313	2.1617	1030.25	1031.48	-0.686852	0	1.22084	0.00739826	2.1617	54.0337	54.0411
[K].LTLSALIDGK.[N]	2.35313	2.1617	1030.25	1030.61	-0.457457	0	0.359895	8.0235	2.1617	54.0337	62.0572
[R].GVEIEEGGIK.[V]	2.35313	2.1617	1030.25	1030.54	-0.401333	0	0.287126	8.93666	2.1617	54.0337	62.9704
[R].FPGYDSESK.[E]	2.35313	2.1617	1030.25	1029.45	-0.119808	0	0.802025	0.465196	2.1617	54.0337	54.4989
[R].LIVSVNDLR.[R]	2.35313	2.1617	1030.25	1028.61	0.0097979	0	1.64452	0.000107001	2.1617	54.0337	54.0338
[R].LGLSTLGELK.[Q]	2.35313	2.1617	1030.25	1030.61	0.144952	0	0.359895	8.0235	2.1617	54.0337	62.0572
[K].GLSSILDPAR.[W]	2.35313	2.1617	1030.25	1028.57	0.203464	0	1.68091	7.43619e-05	2.1617	54.0337	54.0338
[R].FDDPLLGPR.[R]	2.35313	2.1617	1030.25	1029.54	0.300802	0	0.718024	1.01539	2.1617	54.0337	55.0491
[R].LQAEIDTLK.[N]	2.35313	2.1617	1030.25	1030.58	0.521673	0	0.323506	8.53828	2.1617	54.0337	62.572
[K].QLADETLLK.[V]	2.35313	2.1617	1030.25	1030.58	0.663881	0	0.323506	8.53828	2.1617	54.0337	62.572
[R].ALQALDELR.[L]	2.35313	2.1617	1030.25	1028.57	1.02061	0	1.68091	7.43619e-05	2.1617	54.0337	54.0338
[R].LIVENLSSR.[CV]	2.35313	2.1617	1030.25	1030.59	1.19489	0	0.334746	8.39235	2.1617	54.0337	62.4261
[K].DYGSSPLHR.[F]	2.35313	2.1617	1030.25	1031.49	2.55657	0	1.23609	0.00635251	2.1617	54.0337	54.0401
[R].MFASFPTTK.[T]	2.35313	2.1617	1030.25	1029.51	2.84451	0	0.747014	0.779778	2.1617	54.0337	54.8135
[R].LADALQELR.[A]	2.35313	2.1617	1030.25	1028.57	4.08364	0	1.68091	7.43619e-05	2.1617	54.0337	54.0338
[R].NLLGLALGR.[L]	2.34217	2.62202	927.938	926.578	-0.754308	0	1.35944	0.00185102	2.62202	65.0678	65.0696
[K].ELGVGLALR.[K]	2.34217	2.62202	927.938	927.562	0.127956	0	0.375432	7.76551	2.62202	65.0678	72.8333
[K].AGPIWDLR.[L]	2.34217	2.62202	927.938	927.505	0.260109	0	0.432942	6.61633	2.62202	65.0678	71.6841
[R].GFGFILFK.[D]	2.34217	2.62202	927.938	928.529	0.36544	0	0.591478	2.86023	2.62202	65.0678	67.928
[K].EPEMPGPR.[E]	2.34217	2.62202	927.938	928.419	2.13714	0	0.481668	5.45702	2.62202	65.0678	70.5248
[K].TVAEIFGNSNYLR.[L]	2.33104	1.29467	1482.68	1483.75	-2.12824	0	1.07868	0.0305849	1.29467	33.0632	33.0937
[K].GSFSEQGINEFLR.[E]	2.33104	1.29467	1482.68	1483.72	-1.10297	0	1.04229	0.0439506	1.29467	33.0632	33.1071
[K].AESEEMETSQAGSK.[D]	2.33104	1.29467	1482.68	1483.62	-0.797404	0	0.946397	0.113854	1.29467	33.0632	33.177
[R].DLPAAAAPAGPASFAR.[W]	2.33104	1.29467	1482.68	1482.77	-0.495243	0	0.094657	9.82934	1.29467	33.0632	42.8925
[R].ENPLLPEEEEQR.[A]	2.33104	1.29467	1482.68	1482.71	-0.41528	0	0.031787	9.90826	1.29467	33.0632	42.9714
[R].GAFSNPETLDLYR.[D]	2.33104	1.29467	1482.68	1482.72	-0.402157	0	0.047037	9.8933	1.29467	33.0632	42.9565
[K].TVTAMDVVYALKR.[Q]	2.33104	1.29467	1482.68	1482.8	-0.355402	0	0.123187	9.77426	1.29467	33.0632	42.8374
[K].AEEMEDEPFTER.[S]	2.33104	1.29467	1482.68	1482.61	-0.270878	0	0.069983	9.86615	1.29467	33.0632	42.9293
[K].SQIHDIVLVGGSTR.[I]	2.33104	1.29467	1482.68	1481.81	-0.135425	0	0.868223	0.24549	1.29467	33.0632	33.3086
[K].WVPVVDPQEEER.[R]	2.33104	1.29467	1482.68	1482.72	0.197284	0	0.047037	9.8933	1.29467	33.0632	42.9565
[K].LVTPEDDEPDEPK.[S]	2.33104	1.29467	1482.68	1483.68	0.394487	0	1.00457	0.0639597	1.29467	33.0632	33.1271
[R].TGSESSQTGASATSGR.[N]	2.33104	1.29467	1482.68	1483.66	1.14962	0	0.986627	0.0764317	1.29467	33.0632	33.1396
[R].DNIQGITKPAIRR.[L]	2.33104	1.29467	1482.68	1481.85	1.16391	0	0.820603	0.389394	1.29467	33.0632	33.4526
[K].ASYSAVSLYGNPVR.[Y]	2.33104	1.29467	1482.68	1483.75	1.28393	0	1.07868	0.0305849	1.29467	33.0632	33.0937
[K].HLPSTEPDPHVVR.[I]	2.33104	1.29467	1482.68	1483.77	2.19397	0	1.08991	0.027345	1.29467	33.0632	33.0905
[R].AGSPNPQSSSGELPR.[K]	2.33104	1.29467	1482.68	1483.71	3.4745	0	1.03827	0.0457451	1.29467	33.0632	33.1089
[R].VNSLPEVLPILNSNEAK.[T]	2.29289	0.94203	1836.96	1837.01	-1.70615	0	0.0508615	9.88919	0.94203	25.7698	35.6589
[R].VAPAPAGVFTDIPISNIR.[R]	2.29289	0.94203	1836.96	1838.02	-1.64711	0	1.06137	0.0363424	0.94203	25.7698	25.8061
[K].GLEHVTVDDLVAEITPK.[G]	2.29289	0.94203	1836.96	1835.97	-1.41951	0	0.980768	0.0810059	0.94203	25.7698	25.8508
[R].VSNLHMYSAVCADVIR.[R]	2.29289	0.94203	1836.96	1835.88	-1.28008	0	1.07782	0.0308478	0.94203	25.7698	25.8006
[K].TSGLPGSPSPGPAPQATSVK.[L]	2.29289	0.94203	1836.96	1835.95	-1.27576	0	1.00592	0.0631066	0.94203	25.7698	25.8329
[K].LDKSQIHDIVLVGGSTR.[I]	2.29289	0.94203	1836.96	1838.01	-1.26736	0	1.05735	0.0378275	0.94203	25.7698	25.8076
[R].VDLQDHGESAYAVYDR.[F]	2.29289	0.94203	1836.96	1837.84	-1.23755	0	0.879441	0.220011	0.94203	25.7698	25.9898
[K].NLTVILSDASAPGEGEHK.[I]	2.29289	0.94203	1836.96	1837.93	-1.22249	0	0.973342	0.0871968	0.94203	25.7698	25.857
[R].NMPSLSAATLASLGGTSSR.[R]	2.29289	0.94203	1836.96	1836.91	-1.1307	0	0.0436885	9.89678	0.94203	25.7698	35.6665
[R].SGPLPPVPMGGAPPPPTPR.[G]	2.29289	0.94203	1836.96	1837.96	-1.08954	0	1.00723	0.0622885	0.94203	25.7698	25.832
[R].LFVGNLPTDITEEDFK.[R]	2.29289	0.94203	1836.96	1837.92	-1.08149	0	0.966132	0.0936548	0.94203	25.7698	25.8634
[R].SALQSINEWASQTTDGK.[L]	2.29289	0.94203	1836.96	1835.88	-1.04438	0	1.07869	0.0305814	0.94203	25.7698	25.8003
[R].GDASASQVTDIPEDSESK.[E]	2.29289	0.94203	1836.96	1835.81	-0.899265	0	1.14157	0.0163303	0.94203	25.7698	25.7861
[K].SQIFSTASDNQPTVTIK.[V]	2.29289	0.94203	1836.96	1836.93	-0.745729	0	0.0219085	9.91681	0.94203	25.7698	35.6866
[K].LIYDFIEDQGGLEAVR.[Q]	2.29289	0.94203	1836.96	1837.93	-0.736934	0	0.977362	0.0837898	0.94203	25.7698	25.8535
[R].LDEEEEDNEGGEWER.[V]	2.29289	0.94203	1836.96	1835.72	-0.671403	0	1.23547	0.0063918	0.94203	25.7698	25.7761
[R].DGQVINETSQHHDDLE.[-]	2.29289	0.94203	1836.96	1836.8	-0.246968	0	0.156219	9.68866	0.94203	25.7698	35.4584
[R].SEIDLFNIR.[K]	2.29149	2.95498	1106.82	1106.58	-0.844708	0	0.233821	9.34734	2.95498	72.2116	81.5589
[R].APTAQVESFR.[I]	2.29149	2.95498	1106.82	1105.56	-0.220419	0	1.25422	0.00529943	2.95498	72.2116	72.2169
[R].ELFEADPER.[F]	2.29149	2.95498	1106.82	1105.52	0.194053	0	1.30184	0.00329235	2.95498	72.2116	72.2149
[R].TIAQDYGVLK.[A]	2.29149	2.95498	1106.82	1107.6	0.233958	0	0.786579	0.538709	2.95498	72.2116	72.7503
[K].SSVLENFVGR.[D]	2.29149	2.95498	1106.82	1107.58	0.286417	0	0.761429	0.682244	2.95498	72.2116	72.8938
[K].ALAAAGYDVEK.[N]	2.29149	2.95498	1106.82	1107.57	0.374939	0	0.750199	0.757189	2.95498	72.2116	72.9687
[R].FVNVVPTFGK.[K]	2.29149	2.95498	1106.82	1107.62	0.676522	0	0.801839	0.46602	2.95498	72.2116	72.6776
[K].ELIFQETAR.[F]	2.29149	2.95498	1106.82	1106.58	0.683887	0	0.233821	9.34734	2.95498	72.2116	81.5589
[R].NTDEMVELR.[I]	2.29149	2.95498	1106.82	1106.51	0.776703	0	0.303221	8.77373	2.95498	72.2116	80.9853
[R].EQVNDLFSR.[K]	2.29149	2.95498	1106.82	1107.54	0.846674	0	0.725039	0.953159	2.95498	72.2116	73.1647
[K].LNEANSDTSR.[E]	2.29149	2.95498	1106.82	1106.51	1.42551	0	0.310611	8.69198	2.95498	72.2116	80.9035
[K].TDSATDTTAPK.[S]	2.29149	2.95498	1106.82	1107.52	1.91113	0	0.698549	1.20735	2.95498	72.2116	73.4189
[R].EEEIEVDSR.[V]	2.29149	2.95498	1106.82	1105.5	3.21474	0	1.3171	0.00282652	2.95498	72.2116	72.2144
[R].GLPAPGPGPTDK.[K]	2.29149	2.95498	1106.82	1106.58	3.63311	0	0.233821	9.34734	2.95498	72.2116	81.5589
[K].NFGPTGIGFGGLTQQVEK.[K]	2.27333	0.845787	1850.18	1849.94	-3.68328	0	0.236008	9.33387	0.845787	23.972	33.3059
[K].EIQSSNLETAMSVIGDR.[R]	2.27333	0.845787	1850.18	1849.9	-2.98327	0	0.284278	8.96342	0.845787	23.972	32.9355
[K].TQPLEELTSFQEETAK.[R]	2.27333	0.845787	1850.18	1850.9	-2.87702	0	0.721512	0.984008	0.845787	23.972	24.956
[R].LEAAYTDLQQILESEK.[D]	2.27333	0.845787	1850.18	1850.94	-2.40481	0	0.757902	0.705009	0.845787	23.972	24.677
[K].VFSDEVQQQAQLSTIR.[S]	2.27333	0.845787	1850.18	1848.95	-2.01239	0	1.23528	0.00640399	0.845787	23.972	23.9784
[R].ILPNVPEVEDSTDFFK.[S]	2.27333	0.845787	1850.18	1849.92	-1.92205	0	0.258478	9.17981	0.845787	23.972	33.1518
[R].ISSTSGSVSQQALQLESK.[A]	2.27333	0.845787	1850.18	1849.95	-1.84101	0	0.230138	9.36945	0.845787	23.972	33.3415
[R].YDAFGEDSSSAMGIENR.[A]	2.27333	0.845787	1850.18	1848.77	-1.71165	0	1.40982	0.00111857	0.845787	23.972	23.9732
[R].QYTSPEEIDAQLQAEK.[Q]	2.27333	0.845787	1850.18	1849.88	-1.55199	0	0.298888	8.8196	0.845787	23.972	32.7916
[K].AADVHEVR.[K]	2.26516	3.69229	895.92	896.458	1.56894	0	0.538294	4.05418	3.69229	84.4525	88.5067
[K].GGFSDADVK.[M]	2.26516	3.69229	895.92	895.416	3.06242	0	0.504576	4.88562	3.69229	84.4525	89.3381
[K].KPAAAAVTK.[K]	2.23777	3.7313	858.334	856.525	1.51514	0	1.80933	2.05894e-05	3.7313	84.9579	84.9579
[K].LNTLLQR.[A]	2.23777	3.7313	858.334	857.52	1.54289	0	0.814082	0.414547	3.7313	84.9579	85.3724
[K].EIDLVNR.[D]	2.23777	3.7313	858.334	858.468	1.6774	0	0.133548	9.75023	3.7313	84.9579	94.7081
[K].NGNATLLR.[T]	2.23777	3.7313	858.334	859.463	4.47093	0	1.1288	0.0185506	3.7313	84.9579	84.9764
[R].LLEVDNR.[V]	2.23777	3.7313	858.334	858.468	5.24226	0	0.133548	9.75023	3.7313	84.9579	94.7081
[R].VGSSSSSFR.[G]	2.23643	14.1612	912.625	913.437	2.92615	0	0.812451	0.421075	14.1612	99.9995	100.421
[R].LLVVTDPR.[A]	2.23643	14.1612	912.625	912.551	3.40652	0	0.073649	9.86122	14.1612	99.9995	109.861
[R].EPLLTLVK.[E]	2.23643	14.1612	912.625	912.576	3.45745	0	0.048489	9.89176	14.1612	99.9995	109.891
[R].GGSDGYGSGR.[G]	2.23643	14.1612	912.625	912.381	3.79058	0	0.244339	9.28016	14.1612	99.9995	109.28
[K].IVVVTAGVR.[Q]	2.23643	14.1612	912.625	913.583	4.114	0	0.957991	0.101517	14.1612	99.9995	100.101
[K].VGLQVVAVK.[A]	2.23643	14.1612	912.625	912.588	4.23973	0	0.037259	9.90315	14.1612	99.9995	109.903
[K].IGPILDTNALQGEVKPVLQK.[L]	2.23291	0.545228	2132.77	2133.23	-3.57341	0	0.458493	6.02303	0.545228	18.9268	24.9499
[K].AGPPVPASHIAPTPVQPPMIR.[R]	2.23291	0.545228	2132.77	2133.16	-2.56606	0	0.394453	7.41824	0.545228	18.9268	26.3451
[K].EYIPTVFDNYSAQSAVDGR.[T]	2.23291	0.545228	2132.77	2131.99	-2.42192	0	0.776197	0.594141	0.545228	18.9268	19.521
[K].TGQEYKPGNPSAAAVQTVSTK.[S]	2.23291	0.545228	2132.77	2134.08	-2.38922	0	1.3082	0.00308948	0.545228	18.9268	18.9299
[R].GQAPLETSLDSLGDAFPDSGR.[K]	2.23291	0.545228	2132.77	2133.01	-2.21458	0	0.240183	9.30744	0.545228	18.9268	28.2343
[R].HLQLAIRNDEELNKLLGR.[V]	2.23291	0.545228	2132.77	2133.18	-2.05712	0	0.408193	7.14649	0.545228	18.9268	26.0733
[R].TEQLTDSTEISLLPSDIDR.[Y]	2.23291	0.545228	2132.77	2133.06	-1.84754	0	0.286463	8.94294	0.545228	18.9268	27.8698
[K].FVINYDYPNSSEDYIHR.[I]	2.23291	0.545228	2132.77	2131.97	-1.80591	0	0.797327	0.486481	0.545228	18.9268	19.4133
[R].EEELQQTLQQEQNMLDR.[L]	2.23291	0.545228	2132.77	2131.99	-1.72511	0	0.776847	0.590519	0.545228	18.9268	19.5173
[K].EVDELSQSFHATQDSAQLK.[E]	2.23291	0.545228	2132.77	2133.01	-1.6476	0	0.240183	9.30744	0.545228	18.9268	28.2343
[R].HLQLAIRNDEELNKLLGR.[V]	2.23291	0.545228	2132.77	2132.19	-1.17481	0	0.575827	3.19022	0.545228	18.9268	22.117
[K].SKDFQLFSSPLGK.[D]	2.19147	1.2187	1454.14	1453.77	-3.15576	0	0.369379	7.86877	1.2187	31.404	39.2728
[R].SSFFVNGLTLGGQK.[C]	2.19147	1.2187	1454.14	1454.76	-2.53045	0	0.625861	2.21214	1.2187	31.404	33.6161
[R].ANVDKVFFDLMR.[E]	2.19147	1.2187	1454.14	1454.75	-1.67638	0	0.608111	2.53297	1.2187	31.404	33.9369
[K].HQTLQGVAFPISR.[D]	2.19147	1.2187	1454.14	1453.79	-1.0737	0	0.34692	8.22124	1.2187	31.404	39.6252
[R].KTVTAMDVVYALK.[R]	2.19147	1.2187	1454.14	1454.79	-1.04827	0	0.654391	1.75968	1.2187	31.404	33.1637
[K].ASGSENEGDYNPGR.[K]	2.19147	1.2187	1454.14	1452.6	-0.993323	0	1.53935	0.000306302	1.2187	31.404	31.4043
[R].ATATQLLQHPFVK.[S]	2.19147	1.2187	1454.14	1453.82	-0.829639	0	0.321769	8.55981	1.2187	31.404	39.9638
[K].AGAGSATLSMAYAGAR.[F]	2.19147	1.2187	1454.14	1454.71	-0.743282	0	0.567701	3.3693	1.2187	31.404	34.7733
[R].SPPGAGDTQVLPASR.[N]	2.19147	1.2187	1454.14	1452.74	-0.739626	0	1.39381	0.00131274	1.2187	31.404	31.4053
[K].VIQYLAHVASSHK.[SG]	2.19147	1.2187	1454.14	1452.8	-0.715993	0	1.34217	0.00219993	1.2187	31.404	31.4062
[K].TELISVSEVHPSR.[L]	2.19147	1.2187	1454.14	1453.76	-0.677713	0	0.373409	7.80041	1.2187	31.404	39.2044
[R].ELWDSPEPASAPR.[T]	2.19147	1.2187	1454.14	1454.69	-0.652724	0	0.553091	3.70306	1.2187	31.404	35.107
[K].YSDMIVAAIQAEK.[N]	2.19147	1.2187	1454.14	1454.72	-0.632614	0	0.581621	3.0657	1.2187	31.404	34.4697
[K].AEEPSDLIGPEAPK.[T]	2.19147	1.2187	1454.14	1452.72	-0.606147	0	1.41627	0.00104869	1.2187	31.404	31.405
[K].EGIVGVTEEQVHR.[I]	2.19147	1.2187	1454.14	1452.74	-0.60367	0	1.39381	0.00131274	1.2187	31.404	31.4053
[R].TADGSLQSASSEGSR.[L]	2.19147	1.2187	1454.14	1452.66	-0.454261	0	1.48184	0.000544379	1.2187	31.404	31.4045
[K].ILNDLSSDAPGVPR.[I]	2.19147	1.2187	1454.14	1453.76	-0.439447	0	0.373409	7.80041	1.2187	31.404	39.2044
[R].DPVPFPSGSSGPGPR.[G]	2.19147	1.2187	1454.14	1453.71	-0.347222	0	0.430919	6.66146	1.2187	31.404	38.0654
[K].VQAQVIQETIVPK.[E]	2.19147	1.2187	1454.14	1452.84	-0.214116	0	1.29588	0.00349452	1.2187	31.404	31.4075
[K].SAGVSVPGPMGPSGPR.[G]	2.19147	1.2187	1454.14	1452.73	0.275179	0	1.41157	0.00109915	1.2187	31.404	31.4051
[R].VGQAVDVVGQAGKPK.[T]	2.19147	1.2187	1454.14	1452.82	2.48866	0	1.32104	0.00271739	1.2187	31.404	31.4067
[R].TTNFAGILSQGLR.[I]	2.18125	1.65077	1378.27	1377.75	-1.09437	0	0.522018	4.45177	1.65077	41.3569	45.8087
[K].TEFIPLLDGDEK.[T]	2.18125	1.65077	1378.27	1376.69	-0.95625	0	1.57612	0.000212066	1.65077	41.3569	41.3571
[K].YPASTVQILGAEK.[A]	2.18125	1.65077	1378.27	1376.74	-0.597201	0	1.5285	0.00034141	1.65077	41.3569	41.3573
[R].EHGLIFMETSAK.[T]	2.18125	1.65077	1378.27	1378.67	-0.550955	0	0.396622	7.37648	1.65077	41.3569	48.7334
[-].METGPAPLVAPPR.[R]	2.18125	1.65077	1378.27	1377.72	-0.464575	0	0.551008	3.75175	1.65077	41.3569	45.1087
[K].IAEQVASFQEEK.[S]	2.18125	1.65077	1378.27	1378.68	-0.301865	0	0.414382	7.01862	1.65077	41.3569	48.3755
[K].SLSSDEATNPISR.[V]	2.18125	1.65077	1378.27	1376.67	-0.068232	0	1.6053	0.000158397	1.65077	41.3569	41.3571
[K].TDPSTLTEEEVR.[K]	2.18125	1.65077	1378.27	1376.65	-0.0312618	0	1.61653	0.000141571	1.65077	41.3569	41.3571
[R].DPQELVASFSER.[V]	2.18125	1.65077	1378.27	1377.66	-0.0190318	0	0.606028	2.57256	1.65077	41.3569	43.9295
[R].ETTGDGEVDLLTK.[E]	2.18125	1.65077	1378.27	1377.67	0.0800248	0	0.596128	2.76622	1.65077	41.3569	44.1231
[R].GGGGNFGPGPGSNFR.[G]	2.18125	1.65077	1378.27	1378.61	0.224105	0	0.342942	8.27866	1.65077	41.3569	49.6356
[K].LAAVTYNGVDNNK.[N]	2.18125	1.65077	1378.27	1378.7	0.361327	0	0.425612	6.77843	1.65077	41.3569	48.1353
[R].GGGGNFGPGPGSNFR.[G]	2.18125	1.65077	1378.27	1377.63	0.430486	0	0.641068	1.96127	1.65077	41.3569	43.3182
[R].ISTGGGETGETLQK.[F]	2.18125	1.65077	1378.27	1377.69	0.530556	0	0.584898	2.99647	1.65077	41.3569	44.3534
[K].ESTPQTLDSSASR.[T]	2.18125	1.65077	1378.27	1378.64	0.654002	0	0.373972	7.79074	1.65077	41.3569	49.1477
[K].AALGQGVAPVHTQK.[T]	2.18125	1.65077	1378.27	1376.76	2.61818	0	1.50604	0.000427381	1.65077	41.3569	41.3573
[K].FGHEFLEFEFRPDGK.[L]	2.138	0.924248	1853.66	1854.88	-2.44904	0	1.22056	0.00741869	0.924248	25.4311	25.4385
[R].KPPVLQPLALPPELSVR.[Q]	2.138	0.924248	1853.66	1854.12	-2.27305	0	0.46073	5.96933	0.924248	25.4311	31.4004
[R].GSGTSPDEGDAQDSSESAR.[Q]	2.138	0.924248	1853.66	1852.74	-2.14889	0	0.91765	0.1512	0.924248	25.4311	25.5823
[K].FEDGDLTLYQSNAILR.[H]	2.138	0.924248	1853.66	1854.92	-2.11121	0	1.26282	0.00486301	0.924248	25.4311	25.4359
[K].NVFDEAILAALEPPEPK.[K]	2.138	0.924248	1853.66	1852.97	-1.33994	0	0.69129	1.28655	0.924248	25.4311	26.7176
[R].SMDEFTASTPADLGEAGR.[L]	2.138	0.924248	1853.66	1854.82	-1.25965	0	1.15703	0.0139942	0.924248	25.4311	25.4451
[R].DWQNYYYHHQQDR.[D]	2.138	0.924248	1853.66	1852.78	-1.25065	0	0.88178	0.215034	0.924248	25.4311	25.6461
[R].YEEELEINDFPQTAR.[W]	2.138	0.924248	1853.66	1853.86	-1.19214	0	0.1948	9.54869	0.924248	25.4311	34.9798
[K].NDMDEPPSGDFGGDEEK.[S]	2.138	0.924248	1853.66	1854.7	-0.986604	0	1.03664	0.0464922	0.924248	25.4311	25.4776
[R].DLYTDSDWVPPPPPVR.[E]	2.138	0.924248	1853.66	1853.91	-0.906645	0	0.24644	9.266	0.924248	25.4311	34.6971
[R].SEALSSVLDQEEAMDTK.[E]	2.138	0.924248	1853.66	1852.85	-0.90416	0	0.81234	0.421521	0.924248	25.4311	25.8526
[K].LSQVNGATPVSPIEPESK.[K]	2.138	0.924248	1853.66	1852.97	-0.887834	0	0.69532	1.24204	0.924248	25.4311	26.6731
[K].LSQVNGATPVSPIEPESK.[K]	2.138	0.924248	1853.66	1853.95	-0.827076	0	0.2887	8.92161	0.924248	25.4311	34.3527
[K].AVEYYFASDASAVIEHTNR.[V]	2.1348	0.585962	2143.91	2143.01	-3.79117	0	0.896692	0.1858	0.585962	19.5598	19.7456
[R].YVQLPADEVDTQLLQDAAR.[K]	2.1348	0.585962	2143.91	2145.08	-2.24426	0	1.17648	0.0115237	0.585962	19.5598	19.5713
[K].QLMDVEPIHSDILLETYK.[R]	2.1348	0.585962	2143.91	2144.09	-2.17227	0	0.188618	9.57459	0.585962	19.5598	29.1344
[R].NQDLALSNLESIPGGYNALR.[R]	2.1348	0.585962	2143.91	2145.09	-2.06857	0	1.18771	0.0103009	0.585962	19.5598	19.5701
[K].ARPFPDGLAEDIDKGEVSAR.[Q]	2.1348	0.585962	2143.91	2143.08	-1.83741	0	0.827942	0.362841	0.585962	19.5598	19.9226
[K].SSVTSAAAVSALAGVQDQLIEK.[R]	2.1348	0.585962	2143.91	2145.14	-1.83371	0	1.23399	0.00648705	0.585962	19.5598	19.5663
[R].GIDVQQVSLVINYDLPTNR.[E]	2.1348	0.585962	2143.91	2144.13	-1.60856	0	0.228848	9.37703	0.585962	19.5598	28.9368
[K].LNINPEDGMADYSDPSYVK.[Q]	2.1348	0.585962	2143.91	2143.95	-1.5984	0	0.0430783	9.8974	0.585962	19.5598	29.4572
[K].LAEVTEEEWLSIPEVGDAR.[N]	2.1348	0.585962	2143.91	2143.06	-1.0655	0	0.850412	0.291953	0.585962	19.5598	19.8517
[K].GSAITGPVAK.[E]	2.13023	2.54986	902.184	900.515	0.702734	0	1.66954	8.33214e-05	2.54986	63.4103	63.4104
[K].EAAEQAER.[S]	2.13023	2.54986	902.184	903.417	1.40993	0	1.2322	0.00660391	2.54986	63.4103	63.4169
[R].QTATQLLK.[L]	2.13023	2.54986	902.184	902.531	2.9126	0	0.346112	8.23302	2.54986	63.4103	71.6433
[R].EEILAQAK.[E]	2.13023	2.54986	902.184	901.499	3.40059	0	0.685528	1.35254	2.54986	63.4103	64.7629
[K].LSSPATLNSR.[V]	2.11476	9.45862	1046.96	1046.55	0.286113	0	0.411446	7.07968	9.45862	99.9424	107.022
[K].GFGFVSFER.[H]	2.11476	9.45862	1046.96	1045.51	1.61223	0	1.44895	0.000756389	9.45862	99.9424	99.9431
[R].GIVDSITGQR.[L]	2.11476	9.45862	1046.96	1045.56	2.26375	0	1.39546	0.0012913	9.45862	99.9424	99.9437
[K].SSVLESLVGR.[D]	2.11476	9.45862	1046.96	1046.58	2.54348	0	0.375056	7.77202	9.45862	99.9424	107.714
[R].LSPVAEEFR.[D]	2.11476	9.45862	1046.96	1047.55	2.58858	0	0.587834	2.93523	9.45862	99.9424	102.878
[R].AENSQLTER.[I]	2.11476	9.45862	1046.96	1047.51	2.73851	0	0.547424	3.83614	9.45862	99.9424	103.779
[K].YPQLLSGIR.[G]	2.11476	9.45862	1046.96	1046.6	2.84734	0	0.359796	8.02507	9.45862	99.9424	107.967
[K].SSLNPILFR.[G]	2.11476	9.45862	1046.96	1046.6	3.01827	0	0.359796	8.02507	9.45862	99.9424	107.967
[K].TALEEQLSR.[L]	2.11476	9.45862	1046.96	1046.55	3.0734	0	0.411446	7.07968	9.45862	99.9424	107.022
[R].GSLSGWILSK.[A]	2.11476	9.45862	1046.96	1047.58	3.09544	0	0.624214	2.24064	9.45862	99.9424	102.183
[R].GGVNFLNVAR.[T]	2.11476	9.45862	1046.96	1046.57	3.09944	0	0.384956	7.59591	9.45862	99.9424	107.538
[K].EQQLEEAAK.[E]	2.11476	9.45862	1046.96	1045.52	3.23984	0	1.44308	0.000802115	9.45862	99.9424	99.9432
[K].ALTSELANAR.[D]	2.11476	9.45862	1046.96	1045.56	3.61221	0	1.39546	0.0012913	9.45862	99.9424	99.9437
[R].LEVNLQAMK.[A]	2.11476	9.45862	1046.96	1045.57	3.63904	0	1.38807	0.00139032	9.45862	99.9424	99.9438
[K].LQEEMLQR.[E]	2.11476	9.45862	1046.96	1046.53	3.90288	0	0.429196	6.69967	9.45862	99.9424	106.642
[R].QVSIEEGER.[K]	2.11476	9.45862	1046.96	1046.51	3.97349	0	0.447826	6.27554	9.45862	99.9424	106.218
[K].AELDDTPMR.[G]	2.11476	9.45862	1046.96	1047.48	4.03816	0	0.518434	4.54046	9.45862	99.9424	104.483
[K].DAALATALGDK.[K]	2.11476	9.45862	1046.96	1045.55	4.04075	0	1.40669	0.00115415	9.45862	99.9424	99.9435
[K].TQDQISNIK.[Y]	2.11476	9.45862	1046.96	1046.55	4.36025	0	0.411446	7.07968	9.45862	99.9424	107.022
[R].SLAAEEEAAR.[Q]	2.11476	9.45862	1046.96	1046.51	4.39907	0	0.447826	6.27554	9.45862	99.9424	106.218
[R].QPTPPFFGR.[D]	2.11476	9.45862	1046.96	1046.54	4.53325	0	0.417316	6.95686	9.45862	99.9424	106.899
[R].MFASFPTTK.[T]	2.11476	9.45862	1046.96	1045.5	5.05296	0	1.45682	0.000699147	9.45862	99.9424	99.9431
[K].LSSPATLNSR.[V]	2.11476	9.45862	1046.96	1045.56	5.25722	0	1.39546	0.0012913	9.45862	99.9424	99.9437
[K].ESDLSGAQIK.[L]	2.11476	9.45862	1046.96	1047.53	5.72312	0	0.572574	3.26131	9.45862	99.9424	103.204
[R].MAGDPVANVR.[F]	2.11476	9.45862	1046.96	1045.51	7.01065	0	1.44961	0.000751414	9.45862	99.9424	99.9431
[K].EGLQNMEAR.[L]	2.11476	9.45862	1046.96	1047.49	7.06757	0	0.529664	4.2638	9.45862	99.9424	104.206
[K].NFGIWLR.[Y]	2.09626	2.12853	905.665	905.499	-1.31182	0	0.165412	9.6597	2.12853	53.2088	62.8685
[R].NFDEILR.[V]	2.09626	2.12853	905.665	906.468	0.0564046	0	0.803348	0.45936	2.12853	53.2088	53.6682
[R].IGVMSLIR.[K]	2.09626	2.12853	905.665	904.528	0.543552	0	1.13616	0.0172359	2.12853	53.2088	53.2261
[R].LAAAFAVSR.[M]	2.09626	2.12853	905.665	905.52	0.70329	0	0.144282	9.72272	2.12853	53.2088	62.9316
[K].GTNESLER.[Q]	2.09626	2.12853	905.665	905.432	0.858819	0	0.232312	9.35649	2.12853	53.2088	62.5653
[R].ADLIAYLK.[K]	2.09626	2.12853	905.665	906.529	0.973484	0	0.864878	0.253628	2.12853	53.2088	53.4625
[R].GIAFEDVR.[V]	2.09626	2.12853	905.665	906.468	1.226	0	0.803348	0.45936	2.12853	53.2088	53.6682
[R].EDMAALEK.[D]	2.09626	2.12853	905.665	906.424	3.24227	0	0.759098	0.697211	2.12853	53.2088	53.906
[R].LDLGEDYPSGK.[K]	2.09528	2.56204	1195.21	1193.57	-3.78309	0	1.64553	0.000105931	2.56204	63.6924	63.6925
[R].NLIAPIFLHR.[T]	2.09528	2.56204	1195.21	1193.72	-0.605076	0	1.49865	0.000460152	2.56204	63.6924	63.6929
[R].LSLSETLFQR.[L]	2.09528	2.56204	1195.21	1193.65	-0.475233	0	1.56153	0.000245373	2.56204	63.6924	63.6927
[R].DLALPTLLNPK.[T]	2.09528	2.56204	1195.21	1194.71	-0.228121	0	0.504739	4.88154	2.56204	63.6924	68.574
[K].IYLPHSLPQQ.[-]	2.09528	2.56204	1195.21	1195.65	0.334578	0	0.432991	6.61524	2.56204	63.6924	70.3077
[K].IDIIPNPQER.[T]	2.09528	2.56204	1195.21	1194.65	0.383337	0	0.566279	3.40112	2.56204	63.6924	67.0936
[R].NQSPVLEPVGR.[S]	2.09528	2.56204	1195.21	1195.64	0.419673	0	0.428971	6.70466	2.56204	63.6924	70.3971
[K].EAAENSLVAYK.[A]	2.09528	2.56204	1195.21	1194.6	0.561769	0	0.613899	2.42505	2.56204	63.6924	66.1175
[K].ALELDSNLYR.[I]	2.09528	2.56204	1195.21	1193.62	0.562047	0	1.59791	0.000170543	2.56204	63.6924	63.6926
[K].NPLPPSVGVADK.[K]	2.09528	2.56204	1195.21	1193.65	0.698154	0	1.56153	0.000245373	2.56204	63.6924	63.6927
[R].VFGSQNLTTVK.[L]	2.09528	2.56204	1195.21	1194.64	0.743674	0	0.577509	3.15378	2.56204	63.6924	66.8462
[R].AFQINTFNLK.[V]	2.09528	2.56204	1195.21	1195.65	0.998945	0	0.432991	6.61524	2.56204	63.6924	70.3077
[R].NLPLPPPPPPR.[G]	2.09528	2.56204	1195.21	1194.7	1.69676	0	0.514639	4.63467	2.56204	63.6924	68.3271
[K].YKDGTELELK.[E]	2.09528	2.56204	1195.21	1195.62	1.91526	0	0.406501	7.18087	2.56204	63.6924	70.8733
[K].YEELQQTAGR.[H]	2.09528	2.56204	1195.21	1194.57	3.99499	0	0.639049	1.99329	2.56204	63.6924	65.6857
[R].AASENSQDAFR.[V]	2.09528	2.56204	1195.21	1195.53	5.07668	0	0.319811	8.58379	2.56204	63.6924	72.2762
[R].IVEILLMK.[D]	2.09268	2.14274	958.563	958.601	-1.28915	0	0.0375007	9.90291	2.14274	53.5625	63.4654
[R].MEESFSSK.[Y]	2.09268	2.14274	958.563	960.398	-1.19834	0	1.83484	1.59536e-05	2.14274	53.5625	53.5625
[R].GFVFITFK.[E]	2.09268	2.14274	958.563	958.54	-0.313251	0	0.0233793	9.91559	2.14274	53.5625	63.478
[K].VLENAEGAR.[T]	2.09268	2.14274	958.563	958.495	-0.243995	0	0.0678193	9.86898	2.14274	53.5625	63.4314
[R].TIGISVDPR.[R]	2.09268	2.14274	958.563	957.536	-0.0981754	0	1.02668	0.0513364	2.14274	53.5625	53.6138
[R].QINLSNIR.[A]	2.09268	2.14274	958.563	957.548	0.202732	0	1.01545	0.0574027	2.14274	53.5625	53.6199
[K].DAGVDQLIK.[L]	2.09268	2.14274	958.563	958.52	0.365128	0	0.0426593	9.89783	2.14274	53.5625	63.4603
[R].IALVITDGR.[S]	2.09268	2.14274	958.563	957.573	0.45505	0	0.990289	0.0737035	2.14274	53.5625	53.6362
[K].DDEVQVVR.[G]	2.09268	2.14274	958.563	959.479	1.82832	0	0.916201	0.153374	2.14274	53.5625	53.7158
[R].IVEILLMK.[D]	2.08917	2.05955	959.955	958.601	-0.919715	0	1.35459	0.00194304	2.05955	51.4883	51.4903
[R].MEESFSSK.[Y]	2.08917	2.05955	959.955	960.398	-0.828913	0	0.442751	6.39338	2.05955	51.4883	57.8817
[R].TDDEVVQR.[E]	2.08917	2.05955	959.955	961.459	-0.802674	0	1.50337	0.000438932	2.05955	51.4883	51.4887
[R].GFVFITFK.[E]	2.08917	2.05955	959.955	958.54	0.0561795	0	1.41547	0.00105711	2.05955	51.4883	51.4894
[R].ELLTLDEK.[D]	2.08917	2.05955	959.955	960.525	0.0833721	0	0.569661	3.32565	2.05955	51.4883	54.814
[R].QVALWDTK.[H]	2.08917	2.05955	959.955	960.515	0.251252	0	0.559771	3.54868	2.05955	51.4883	55.037
[K].QGPSGSSGER.[G]	2.08917	2.05955	959.955	961.433	0.717945	0	1.47822	0.000564438	2.05955	51.4883	51.4889
[K].DAGVDQLIK.[L]	2.08917	2.05955	959.955	958.52	0.734559	0	1.43475	0.000871762	2.05955	51.4883	51.4892
[K].DDEVQVVR.[G]	2.08917	2.05955	959.955	959.479	2.19775	0	0.475889	5.59987	2.05955	51.4883	57.0882
[R].AVVEQTER.[S]	2.08018	4.87785	930.722	931.484	-2.96276	0	0.762599	0.674842	4.87785	94.6741	95.3489
[K].LDGFPLLR.[R]	2.08018	4.87785	930.722	930.541	0.412625	0	0.181011	9.60452	4.87785	94.6741	104.279
[K].VPLDVIFK.[C]	2.08018	4.87785	930.722	930.566	0.635021	0	0.155861	9.68973	4.87785	94.6741	104.364
[K].AEAVGEQAR.[G]	2.08018	4.87785	930.722	930.464	0.880102	0	0.257811	9.18482	4.87785	94.6741	103.859
[R].GQPLLVFR.[A]	2.08018	4.87785	930.722	929.557	1.01094	0	1.16503	0.0129195	4.87785	94.6741	94.687
[R].LIEEANSR.[G]	2.08018	4.87785	930.722	932.468	1.21581	0	1.74661	3.85516e-05	4.87785	94.6741	94.6741
[R].QLQEDAAR.[L]	2.08018	4.87785	930.722	930.464	1.23073	0	0.257811	9.18482	4.87785	94.6741	103.859
[KR].DAFPVAGQK.[L]	2.08018	4.87785	930.722	932.484	1.59407	0	1.76187	3.30956e-05	4.87785	94.6741	94.6741
[R].EDPSILEK.[K]	2.08018	4.87785	930.722	930.478	1.83227	0	0.243891	9.28315	4.87785	94.6741	103.957
[R].EQSNDIAR.[G]	2.08018	4.87785	930.722	932.443	2.00411	0	1.72146	4.95755e-05	4.87785	94.6741	94.6741
[K].LAPAQYIR.[Y]	2.08018	4.87785	930.722	931.536	2.10506	0	0.814239	0.413921	4.87785	94.6741	95.088
[R].TIVSIGDPK.[K]	2.08018	4.87785	930.722	929.53	2.51526	0	1.19152	0.00991592	4.87785	94.6741	94.684
[R].FAVGIVIGR.[N]	2.08018	4.87785	930.722	931.572	2.54432	0	0.850619	0.291365	4.87785	94.6741	94.9654
[R].AQIEDSLR.[R]	2.08018	4.87785	930.722	931.484	3.26135	0	0.762599	0.674842	4.87785	94.6741	95.3489
[K].GPSSVEDIK.[A]	2.08018	4.87785	930.722	931.473	3.29674	0	0.751359	0.749107	4.87785	94.6741	95.4232
[K].DLQQSIAR.[E]	2.08018	4.87785	930.722	930.5	5.10071	0	0.221421	9.41903	4.87785	94.6741	104.093
[R].ASVSDLSPR.[E]	2.08018	4.87785	930.722	931.484	5.24668	0	0.762599	0.674842	4.87785	94.6741	95.3489
[K].AEAVGEQAR.[G]	2.07934	7.39961	928.634	930.464	1.52107	0	1.83026	1.67009e-05	7.39961	99.5502	99.5502
[R].GQPLLVFR.[A]	2.07934	7.39961	928.634	929.557	1.65191	0	0.923043	0.143376	7.39961	99.5502	99.6936
[R].QLQEDAAR.[L]	2.07934	7.39961	928.634	930.464	1.8717	0	1.83026	1.67009e-05	7.39961	99.5502	99.5502
[K].ELGVGLALR.[K]	2.07934	7.39961	928.634	927.562	1.95322	0	1.07148	0.0328607	7.39961	99.5502	99.5831
[K].AGPIWDLR.[L]	2.07934	7.39961	928.634	927.505	2.08537	0	1.12899	0.0185157	7.39961	99.5502	99.5687
[R].GFGFILFK.[D]	2.07934	7.39961	928.634	928.529	2.1907	0	0.104567	9.81189	7.39961	99.5502	109.362
[R].EDPSILEK.[K]	2.07934	7.39961	928.634	930.478	2.47324	0	1.84418	1.45307e-05	7.39961	99.5502	99.5502
[R].TIVSIGDPK.[K]	2.07934	7.39961	928.634	929.53	3.15622	0	0.896553	0.186053	7.39961	99.5502	99.7363
[K].EPEMPGPR.[E]	2.07934	7.39961	928.634	928.419	3.96241	0	0.214377	9.4564	7.39961	99.5502	109.007
[K].GVGFGDIFK.[D]	2.06306	2.80892	938.378	939.493	-0.055615	0	1.11533	0.02122	2.80892	69.1879	69.2092
[R].IPVFSAFR.[A]	2.06306	2.80892	938.378	936.53	0.0238228	0	1.84795	1.39931e-05	2.80892	69.1879	69.1879
[K].EAIDSYIK.[A]	2.06306	2.80892	938.378	938.483	0.99816	0	0.104827	9.81141	2.80892	69.1879	78.9993
[K].LYDIDVAK.[V]	2.06306	2.80892	938.378	936.504	1.09722	0	1.87444	1.07367e-05	2.80892	69.1879	69.1879
[R].AALSGLLHR.[T]	2.06306	2.80892	938.378	937.558	1.21432	0	0.820333	0.390407	2.80892	69.1879	69.5783
[R].EEEMMIR.[Q]	2.06306	2.80892	938.378	937.412	1.28403	0	0.966353	0.0934497	2.80892	69.1879	69.2814
[R].EVDYSGLR.[V]	2.06306	2.80892	938.378	938.458	1.49718	0	0.0796772	9.85273	2.80892	69.1879	79.0407
[K].YEITEQR.[K]	2.06306	2.80892	938.378	938.458	4.92537	0	0.0796772	9.85273	2.80892	69.1879	79.0407
[K].SKFEDLAK.[S]	2.06306	2.80892	938.378	937.499	6.87124	0	0.879193	0.220547	2.80892	69.1879	69.4085
[R].VVDDWANDGWGLK.[K]	2.05402	1.36677	1476.41	1474.7	-1.93951	0	1.71489	5.29413e-05	1.36677	34.6779	34.6779
[K].ILTFDQLALESPK.[G]	2.05402	1.36677	1476.41	1474.82	-1.29288	0	1.59584	0.000174107	1.36677	34.6779	34.678
[R].DPENFPFVVLGNK.[I]	2.05402	1.36677	1476.41	1475.75	-0.581185	0	0.658101	1.70653	1.36677	34.6779	36.3844
[K].GYGYGQGAGTLSTDK.[G]	2.05402	1.36677	1476.41	1474.68	-0.553448	0	1.73015	4.54487e-05	1.36677	34.6779	34.6779
[K].DLQDELAGNSEQR.[K]	2.05402	1.36677	1476.41	1474.68	-0.322015	0	1.73417	4.36579e-05	1.36677	34.6779	34.6779
[R].MFTQQQPQELAR.[D]	2.05402	1.36677	1476.41	1476.73	-0.242126	0	0.315359	8.63705	1.36677	34.6779	43.3149
[R].YVLEEAEQLEPR.[V]	2.05402	1.36677	1476.41	1475.74	0.753096	0	0.673361	1.50127	1.36677	34.6779	36.1791
[K].QELQQEMALQSR.[S]	2.05402	1.36677	1476.41	1476.71	1.28519	0	0.300109	8.80682	1.36677	34.6779	43.4847
[R].LPAAGVGDMVMATVK.[K]	2.05402	1.36677	1476.41	1475.76	1.46054	0	0.651361	1.80405	1.36677	34.6779	36.4819
[R].TAAANAAAGAAENAFR.[A]	2.05402	1.36677	1476.41	1476.72	4.05061	0	0.307969	8.72173	1.36677	34.6779	43.3996
[R].ASGIIDTLFQDR.[F]	2.05223	1.34789	1337.2	1335.69	-1.89246	0	1.51428	0.00039357	1.34789	34.2514	34.2518
[R].DVQELLTQYTK.[F]	2.05223	1.34789	1337.2	1337.69	-1.66989	0	0.49013	5.24654	1.34789	34.2514	39.498
[R].EALFNEFVAAAR.[K]	2.05223	1.34789	1337.2	1337.68	-1.1231	0	0.48024	5.49239	1.34789	34.2514	39.7438
[R].YALYDATYETK.[E]	2.05223	1.34789	1337.2	1337.63	-0.972192	0	0.42138	6.87014	1.34789	34.2514	41.1216
[R].ITFDAFPGEPDK.[E]	2.05223	1.34789	1337.2	1336.64	-0.746007	0	0.56263	3.4835	1.34789	34.2514	37.7349
[K].FYEEVHDLER.[K]	2.05223	1.34789	1337.2	1336.62	-0.57494	0	0.58778	2.93634	1.34789	34.2514	37.1878
[R].GAAGALMVYDITR.[R]	2.05223	1.34789	1337.2	1337.69	-0.542885	0	0.48361	5.40883	1.34789	34.2514	39.6603
[R].GGVGAPGSPSTPPTR.[F]	2.05223	1.34789	1337.2	1337.68	-0.53756	0	0.47621	5.59196	1.34789	34.2514	39.8434
[R].LPDGTSLTQTFR.[A]	2.05223	1.34789	1337.2	1335.69	-0.458003	0	1.51428	0.00039357	1.34789	34.2514	34.2518
[R].MLDMGFEPQIR.[KR]	2.05223	1.34789	1337.2	1336.64	-0.452295	0	0.56579	3.41212	1.34789	34.2514	37.6635
[K].ELVEFAQDDDR.[L]	2.05223	1.34789	1337.2	1336.6	-0.400325	0	0.60304	2.63007	1.34789	34.2514	36.8815
[K].ESTLHLVLRLR.[G]	2.05223	1.34789	1337.2	1336.81	-0.336966	0	0.39865	7.33705	1.34789	34.2514	41.5885
[R].IMNTFSVVPSPK.[V]	2.05223	1.34789	1337.2	1335.7	-0.280338	0	1.50689	0.000423755	1.34789	34.2514	34.2518
[K].SLEDPYSQQIR.[L]	2.05223	1.34789	1337.2	1335.65	-0.278093	0	1.55067	0.000273519	1.34789	34.2514	34.2517
[R].IGGNEGIDVPIPR.[F]	2.05223	1.34789	1337.2	1336.72	-0.0830387	0	0.48265	5.43267	1.34789	34.2514	39.6841
[K].IEHPGLSIGDTAK.[K]	2.05223	1.34789	1337.2	1337.71	0.0291277	0	0.50137	4.96575	1.34789	34.2514	39.2172
[R].EIAQDFKTDLR.[F]	2.05223	1.34789	1337.2	1335.69	0.184921	0	1.51428	0.00039357	1.34789	34.2514	34.2518
[R].QSMAFSILNTPK.[K]	2.05223	1.34789	1337.2	1336.69	0.203598	0	0.51164	4.70933	1.34789	34.2514	38.9608
[R].VPGPIGPNTGPSSR.[G]	2.05223	1.34789	1337.2	1335.7	1.03236	0	1.50305	0.000440343	1.34789	34.2514	34.2519
[R].DTPTSAGPNSFNK.[G]	2.05223	1.34789	1337.2	1335.62	1.64422	0	1.58706	0.000190086	1.34789	34.2514	34.2516
[K].VAAVQPPEEGPSR.[K]	2.05223	1.34789	1337.2	1336.69	2.82886	0	0.51904	4.52544	1.34789	34.2514	38.7769
[K].LEAAEER.[R]	2.0498	2.04367	817.268	817.405	-0.513462	0	0.136526	9.74288	2.04367	51.0916	60.8345
[R].ALLFVPR.[R]	2.0498	2.04367	817.268	815.514	0.0285373	0	1.7547	3.55541e-05	2.04367	51.0916	51.0916
[R].LVSLIGSK.[T]	2.0498	2.04367	817.268	816.519	0.23368	0	0.749564	0.761646	2.04367	51.0916	51.8532
[R].EIQTAVR.[L]	2.0498	2.04367	817.268	816.457	0.352484	0	0.811104	0.426543	2.04367	51.0916	51.5181
[RK].LAEQAER.[Y]	2.0498	2.04367	817.268	816.421	0.443428	0	0.847484	0.300367	2.04367	51.0916	51.3919
[K].FGPALSVK.[V]	2.0498	2.04367	817.268	818.477	0.66969	0	1.20858	0.00836236	2.04367	51.0916	51.0999
[R].ILSGVVTK.[M]	2.0498	2.04367	817.268	816.519	1.42172	0	0.749564	0.761646	2.04367	51.0916	51.8532
[R].VLLGETGK.[E]	2.0498	2.04367	817.268	816.483	4.30804	0	0.785954	0.541904	2.04367	51.0916	51.6335
[R].IAGEASR.[L]	2.03938	13.3392	703.119	703.373	3.60275	0	0.254067	9.21241	13.3392	99.9988	109.211
[R].EEASNFR.[S]	2.0184	2.46888	850.678	852.385	-0.0910987	0	1.70658	5.75288e-05	2.46888	61.5119	61.5119
[R].VAFVNFR.[R]	2.0184	2.46888	850.678	852.473	0.81602	0	1.79461	2.38549e-05	2.46888	61.5119	61.5119
[R].EIAQDFK.[T]	2.0184	2.46888	850.678	850.431	3.00401	0	0.24753	9.25856	2.46888	61.5119	70.7704
[R].GFSGLDGAK.[G]	2.0184	2.46888	850.678	851.426	4.34304	0	0.74772	0.774718	2.46888	61.5119	62.2866
[R].FVEDVSR.[R]	2.0184	2.46888	850.678	851.426	5.15793	0	0.74772	0.774718	2.46888	61.5119	62.2866
[R].IGSGVER.[M]	2.01625	1.4588	715.648	717.389	-0.758351	0	1.74115	4.07136e-05	1.4588	36.7908	36.7909
[R].GDSPGDSR.[G]	2.00901	1.26076	789.427	790.333	-2.6693	0	0.905344	0.170662	1.26076	32.317	32.4877
[R].MAAPIDR.[V]	2.00901	1.26076	789.427	789.392	-1.41408	0	0.0348961	9.90539	1.26076	32.317	42.2224
[R].SVDEALR.[L]	2.00901	1.26076	789.427	789.41	-1.2085	0	0.0171361	9.92066	1.26076	32.317	42.2377
[R].TSPDTLR.[R]	2.00901	1.26076	789.427	789.41	-1.15099	0	0.0171361	9.92066	1.26076	32.317	42.2377
[R].MGPAIER.[M]	2.00901	1.26076	789.427	789.392	-0.290224	0	0.0348961	9.90539	1.26076	32.317	42.2224
[K].EIQQLR.[D]	2.00901	1.26076	789.427	788.415	0.997356	0	1.01239	0.0591777	1.26076	32.317	32.3762
[R].EAEISLK.[E]	2.00901	1.26076	789.427	789.435	2.05313	0	0.0080139	9.92753	1.26076	32.317	42.2446
[K].EGIPALDNFLDKL.[-]	2.00348	1.36837	1445.09	1444.77	-0.817252	0	0.321258	8.56611	1.36837	34.7141	43.2802
[K].LDPGSEETQTLVR.[E]	2.00348	1.36837	1445.09	1444.73	-0.750542	0	0.361667	7.99524	1.36837	34.7141	42.7093
[K].DEAAAATEPGAGAADK.[E]	2.00348	1.36837	1445.09	1444.66	-0.653612	0	0.434437	6.58277	1.36837	34.7141	41.2969
[R].GSIQVDGEDLVTGR.[S]	2.00348	1.36837	1445.09	1445.72	-0.613924	0	0.633583	2.08197	1.36837	34.7141	36.7961
[K].NTGVILANDANADR.[L]	2.00348	1.36837	1445.09	1443.72	-0.582423	0	1.37083	0.00165186	1.36837	34.7141	34.7158
[R].TLSFGSDLNYATR.[E]	2.00348	1.36837	1445.09	1444.71	-0.538293	0	0.382797	7.63511	1.36837	34.7141	42.3492
[R].VAAALPGMESTQDR.[S]	2.00348	1.36837	1445.09	1445.71	-0.51975	0	0.615823	2.3899	1.36837	34.7141	37.104
[K].NMYEEEINETR.[R]	2.00348	1.36837	1445.09	1443.61	-0.363101	0	1.48383	0.000533664	1.36837	34.7141	34.7146
[R].SVDVILDDDLVDK.[V]	2.00348	1.36837	1445.09	1445.74	-0.362702	0	0.647502	1.8618	1.36837	34.7141	36.5759
[K].QIGNVAALPGIVHR.[S]	2.00348	1.36837	1445.09	1444.84	-0.351242	0	0.251167	9.23319	1.36837	34.7141	43.9473
[R].FVIGGPQGDAGLTGR.[K]	2.00348	1.36837	1445.09	1444.75	-0.223518	0	0.335177	8.38651	1.36837	34.7141	43.1006
[R].MGPAMGPALGAGIER.[M]	2.00348	1.36837	1445.09	1443.71	-0.165581	0	1.3812	0.00148917	1.36837	34.7141	34.7156
[K].AEDGAAPSPSSETPK.[K]	2.00348	1.36837	1445.09	1443.66	-0.0238753	0	1.42969	0.00091702	1.36837	34.7141	34.715
[R].SLYSSSPGGAYVTR.[S]	2.00348	1.36837	1445.09	1444.71	0.141486	0	0.382797	7.63511	1.36837	34.7141	42.3492
[K].LLEEEIQAPTSSK.[R]	2.00348	1.36837	1445.09	1444.75	0.278358	0	0.336507	8.36843	1.36837	34.7141	43.0825
[K].TLPGWNTDISNAR.[T]	2.00348	1.36837	1445.09	1444.72	1.89712	0	0.371557	7.83202	1.36837	34.7141	42.5461
[K].ESEPQAAADATEVK.[E]	2.00348	1.36837	1445.09	1445.68	3.44179	0	0.585963	2.97418	1.36837	34.7141	37.6883
